# Supplementary material for: Bis[4-chloro-2-(quinolin-8-yl­imino­meth­yl)phenolato-κ3 N,N′,O]cobalt(III) trichlorido­methano­lcobaltate(II)
Source: Acta Crystallogr Sect E Struct Rep Online. 2013 Apr 20;69(Pt 5):m278–9. doi: 10.1107/S1600536813010118 (PMC3647815; doi:10.1107/S1600536813010118)
Supplement: Supplementary file 1 [file e-69-0m278-sup1.cif]

##############################################################################
#                                                                            #
# This CIF contains the data in a paper accepted for publication in          #
# Acta Crystallographica Section E. It conforms to the requirements of       #
# Notes for Authors for Acta Crystallographica Section E, and has been       #
# peer reviewed under the auspices of the IUCr Commission on Journals.       #
#                                                                            #
# Full details of the Crystallographic Information File format               #
# are given in the paper "The Crystallographic Information File (CIF):       #
# a New Standard Archive File for Crystallography" by S. R. Hall, F. H.      #
# Allen and I. D. Brown [Acta Cryst. (1991), A47, 655-685].                  #
#                                                                            #
# The current version of the core CIF dictionary is obtainable from          #
# ftp://ftp.iucr.org/pub/cif_core.dic.                                       #
#                                                                            #
# Software is freely available for graphical display of the structure(s)     #
# in this CIF. For information consult the CIF software page                 #
# http://www.iucr.org/resources/cif/software.                                #
#                                                                            #
# This file may be used for bona fide research purposes within the           #
# scientific community so long as proper attribution is given to the journal # 
# article from which it was obtained.                                        #
#                                                                            #
##############################################################################
data_I
_audit_creation_method
;
  Olex2 1.1
  (compiled 2011.02.15 svn.r1672, GUI svn.r3494)
;
_chemical_name_systematic
;\
Bis[4-chloro-2-(quinolin-8-yliminomethyl)phenolato-\
\k^3^<i>N</i>,<i>N</i>',<i>O</i>]cobalt(III) trichloridomethanolcobaltate(II)
;
_chemical_name_common     ?
_chemical_formula_moiety     'C32 H20 Cl2 Co N4 O2 +, C H4 Cl3 Co O -'
_chemical_formula_sum     'C33 H24 Cl5 Co2 N4 O3'
_chemical_formula_iupac     '[Co (C16 H10 Cl N2 O)2] [Co Cl3 (C H4 O)]'
_chemical_formula_weight     819.67
_chemical_melting_point     ?
_space_group_crystal_system     triclinic
_space_group_name_H-M_alt     'P -1'
_space_group_name_Hall     '-P 1'
loop_
    _space_group_symop_id
    _space_group_symop_operation_xyz
    1 'x, y, z'
    2 '-x, -y, -z'
_cell_length_a     12.0547(6)
_cell_length_b     12.1822(4)
_cell_length_c     13.2435(7)
_cell_angle_alpha     65.156(4)
_cell_angle_beta     83.108(4)
_cell_angle_gamma     68.444(4)
_cell_volume     1640.06(13)
_cell_formula_units_Z     2
_cell_measurement_reflns_used     6497
_cell_measurement_theta_min     3.0705
_cell_measurement_theta_max     28.6931
_cell_measurement_temperature     293(2)
_exptl_crystal_description     block
_exptl_crystal_colour     red
_exptl_crystal_size_max     0.40
_exptl_crystal_size_mid     0.20
_exptl_crystal_size_min     0.12
_exptl_crystal_density_diffrn     1.660
_exptl_crystal_density_meas     ?
_exptl_crystal_density_method     'not measured'
_exptl_crystal_F_000     826
_exptl_absorpt_coefficient_mu     1.461
_exptl_absorpt_correction_type     multi-scan
_exptl_absorpt_process_details
;
(CrysAlis PRO; Agilent, 2011)
;
_exptl_absorpt_correction_T_min     0.80939
_exptl_absorpt_correction_T_max     1.00000
_exptl_special_details     ?
_diffrn_ambient_temperature     293(2)
_diffrn_radiation_type     'Mo K\a'
_diffrn_radiation_wavelength     0.7107
_diffrn_radiation_monochromator     mirror
_diffrn_measurement_device_type     'Agilent SuperNova diffractometer'
_diffrn_measurement_method     '\w scans'
_diffrn_detector_area_resol_mean     16.1623
_diffrn_reflns_number     14351
_diffrn_reflns_av_R_equivalents     0.0251
_diffrn_reflns_theta_min     3.08
_diffrn_reflns_theta_max     26.37
_diffrn_reflns_theta_full     26.37
_diffrn_measured_fraction_theta_max     0.999
_diffrn_measured_fraction_theta_full     0.999
_diffrn_reflns_limit_h_min     -12
_diffrn_reflns_limit_h_max     15
_diffrn_reflns_limit_k_min     -15
_diffrn_reflns_limit_k_max     15
_diffrn_reflns_limit_l_min     -16
_diffrn_reflns_limit_l_max     16
_diffrn_standards_number     ?
_diffrn_standards_interval_count     ?
_diffrn_standards_interval_time     ?
_diffrn_standards_decay_%     ?
_refine_special_details
;
Refinement of <i>F</i>^2^ against ALL reflections. The weighted <i>R</i>-factor
<i>wR</i> and goodness of fit <i>S</i> are based on <i>F</i>^2^, conventional
<i>R</i>-factors <i>R</i> are based on <i>F</i>, with <i>F</i> set to zero for
negative <i>F</i>^2^. The threshold expression of <i>F</i>^2^ >
\s(<i>F</i>^2^) is used only for calculating <i>R</i>-factors(gt) <i>etc</i>.
and is not relevant to the choice of reflections for refinement.
<i>R</i>-factors based on <i>F</i>^2^ are statistically about twice as large
as those based on <i>F</i>, and <i>R</i>- factors based on ALL data will be
even larger.
;
_reflns_number_total     6694
_reflns_number_gt     5581
_reflns_threshold_expression     >2sigma(I)
_refine_ls_structure_factor_coef     Fsqd
_refine_ls_matrix_type     full
_refine_ls_R_factor_all     0.0451
_refine_ls_R_factor_gt     0.0350
_refine_ls_wR_factor_gt     0.0829
_refine_ls_wR_factor_ref     0.0907
_refine_ls_goodness_of_fit_ref     1.046
_refine_ls_restrained_S_all     1.046
_refine_ls_number_reflns     6694
_refine_ls_number_parameters     428
_refine_ls_number_restraints     2
_refine_ls_hydrogen_treatment     mixed
_refine_ls_weighting_scheme     calc
_refine_ls_weighting_details
         'calc w=1/[\s^2^(Fo^2^)+(0.0380P)^2^+0.6970P] where P=(Fo^2^+2Fc^2^)/3'
_atom_sites_solution_hydrogens     geom
_atom_sites_solution_primary     direct
_atom_sites_solution_secondary     difmap
_refine_ls_shift/su_max     0.002
_refine_ls_shift/su_mean     0.000
_refine_diff_density_max     0.419
_refine_diff_density_min     -0.377
_refine_ls_extinction_method     none
_refine_ls_extinction_coef     ?
loop_
    _atom_type_symbol
    _atom_type_description
    _atom_type_scat_dispersion_real
    _atom_type_scat_dispersion_imag
    _atom_type_scat_source
    'C' 'C' 0.0033 0.0016
                         'International Tables Vol C Tables 4.2.6.8 and 6.1.1.4'
    'H' 'H' 0.0000 0.0000
                         'International Tables Vol C Tables 4.2.6.8 and 6.1.1.4'
    'Cl' 'Cl' 0.1484 0.1585
                         'International Tables Vol C Tables 4.2.6.8 and 6.1.1.4'
    'Co' 'Co' 0.3494 0.9721
                         'International Tables Vol C Tables 4.2.6.8 and 6.1.1.4'
    'N' 'N' 0.0061 0.0033
                         'International Tables Vol C Tables 4.2.6.8 and 6.1.1.4'
    'O' 'O' 0.0106 0.0060
                         'International Tables Vol C Tables 4.2.6.8 and 6.1.1.4'
_computing_data_collection
;
CrysAlis PRO (Agilent, 2011)
;
_computing_cell_refinement
;
CrysAlis PRO (Agilent, 2011)
;
_computing_data_reduction
;
CrysAlis PRO (Agilent, 2011)
;
_computing_structure_solution     'SHELXS97 (Sheldrick, 2008)'
_computing_structure_refinement     'SHELXL97 (Sheldrick, 2008)'
_computing_molecular_graphics
;
OLEX2 (Dolomanov <i>et al.</i>, 2009)
;
_computing_publication_material
;
OLEX2 (Dolomanov <i>et al.</i>, 2009)
;
loop_
    _atom_site_type_symbol
    _atom_site_label
    _atom_site_fract_x
    _atom_site_fract_y
    _atom_site_fract_z
    _atom_site_U_iso_or_equiv
    _atom_site_adp_type
    _atom_site_calc_flag
    _atom_site_refinement_flags
    _atom_site_occupancy
    _atom_site_symmetry_multiplicity
    _atom_site_disorder_assembly
    _atom_site_disorder_group
    Co Co1 0.12319(3) 0.22080(3) 0.45839(3) 0.02213(9) Uani d . 1 1 . .
    Co Co2 0.48753(3) 0.83377(4) 0.18040(3) 0.04005(11) Uani d . 1 1 . .
    Cl Cl1 -0.04188(9) 0.30890(10) 0.96844(7) 0.0698(3) Uani d . 1 1 . .
    Cl Cl2 -0.34542(7) 0.29977(8) 0.11636(6) 0.0517(2) Uani d . 1 1 . .
    Cl Cl3 0.58421(7) 0.67622(7) 0.33927(6) 0.0530(2) Uani d . 1 1 . .
    Cl Cl4 0.50140(7) 0.75973(7) 0.04692(6) 0.04683(18) Uani d . 1 1 . .
    Cl Cl5 0.30291(7) 0.96359(8) 0.19355(7) 0.0586(2) Uani d . 1 1 . .
    O O1 0.04598(15) 0.15626(15) 0.59254(14) 0.0292(4) Uani d . 1 1 . .
    O O2 -0.02554(14) 0.34325(15) 0.38741(14) 0.0290(4) Uani d . 1 1 . .
    O O3 0.57844(19) 0.9576(2) 0.12593(19) 0.0539(5) Uani d D 1 1 . .
    H H3A 0.5441(19) 1.0347(16) 0.079(2) 0.081 Uiso d D 1 1 . .
    N N1 0.27402(16) 0.09373(18) 0.53280(16) 0.0249(4) Uani d . 1 1 . .
    N N2 0.11356(16) 0.08503(17) 0.42660(16) 0.0243(4) Uani d . 1 1 . .
    N N3 0.14397(16) 0.35254(17) 0.48906(16) 0.0246(4) Uani d . 1 1 . .
    N N4 0.19894(17) 0.28896(18) 0.32078(16) 0.0253(4) Uani d . 1 1 . .
    C C1 0.3534(2) 0.1060(2) 0.5853(2) 0.0313(5) Uani d . 1 1 . .
    H H1 0.3399 0.1862 0.5852 0.038 Uiso calc R 1 1 . .
    C C2 0.4562(2) 0.0025(3) 0.6404(2) 0.0373(6) Uani d . 1 1 . .
    H H2 0.5100 0.0144 0.6760 0.045 Uiso calc R 1 1 . .
    C C3 0.4772(2) -0.1157(3) 0.6418(2) 0.0380(6) Uani d . 1 1 . .
    H H3 0.5443 -0.1854 0.6802 0.046 Uiso calc R 1 1 . .
    C C4 0.3971(2) -0.1327(2) 0.5848(2) 0.0309(5) Uani d . 1 1 . .
    C C5 0.2954(2) -0.0244(2) 0.53189(19) 0.0251(5) Uani d . 1 1 . .
    C C6 0.4131(2) -0.2495(2) 0.5768(2) 0.0391(6) Uani d . 1 1 . .
    H H6 0.4798 -0.3224 0.6108 0.047 Uiso calc R 1 1 . .
    C C7 0.3306(2) -0.2552(2) 0.5191(2) 0.0388(6) Uani d . 1 1 . .
    H H7 0.3426 -0.3324 0.5137 0.047 Uiso calc R 1 1 . .
    C C8 0.2285(2) -0.1485(2) 0.4681(2) 0.0325(6) Uani d . 1 1 . .
    H H8 0.1729 -0.1555 0.4304 0.039 Uiso calc R 1 1 . .
    C C9 0.2103(2) -0.0326(2) 0.47373(19) 0.0246(5) Uani d . 1 1 . .
    C C10 0.0272(2) 0.0961(2) 0.3685(2) 0.0272(5) Uani d . 1 1 . .
    H H10 0.0291 0.0219 0.3628 0.033 Uiso calc R 1 1 . .
    C C11 -0.0693(2) 0.2116(2) 0.3132(2) 0.0275(5) Uani d . 1 1 . .
    C C12 -0.1502(2) 0.2056(2) 0.2477(2) 0.0326(6) Uani d . 1 1 . .
    H H12 -0.1372 0.1285 0.2417 0.039 Uiso calc R 1 1 . .
    C C13 -0.2457(2) 0.3108(3) 0.1938(2) 0.0348(6) Uani d . 1 1 . .
    C C14 -0.2673(2) 0.4280(3) 0.2014(2) 0.0394(6) Uani d . 1 1 . .
    H H14 -0.3329 0.5002 0.1634 0.047 Uiso calc R 1 1 . .
    C C15 -0.1912(2) 0.4358(2) 0.2651(2) 0.0349(6) Uani d . 1 1 . .
    H H15 -0.2064 0.5141 0.2697 0.042 Uiso calc R 1 1 . .
    C C16 -0.0908(2) 0.3290(2) 0.3237(2) 0.0266(5) Uani d . 1 1 . .
    C C17 0.2202(2) 0.2537(3) 0.2361(2) 0.0340(6) Uani d . 1 1 . .
    H H17 0.1974 0.1868 0.2404 0.041 Uiso calc R 1 1 . .
    C C18 0.2758(3) 0.3136(3) 0.1404(2) 0.0416(6) Uani d . 1 1 . .
    H H18 0.2880 0.2871 0.0823 0.050 Uiso calc R 1 1 . .
    C C19 0.3119(3) 0.4100(3) 0.1323(2) 0.0428(7) Uani d . 1 1 . .
    H H19 0.3503 0.4486 0.0695 0.051 Uiso calc R 1 1 . .
    C C20 0.2906(2) 0.4514(2) 0.2206(2) 0.0343(6) Uani d . 1 1 . .
    C C21 0.2326(2) 0.3884(2) 0.3135(2) 0.0281(5) Uani d . 1 1 . .
    C C22 0.2056(2) 0.4247(2) 0.4045(2) 0.0268(5) Uani d . 1 1 . .
    C C23 0.2403(2) 0.5206(2) 0.4037(2) 0.0373(6) Uani d . 1 1 . .
    H H23 0.2244 0.5447 0.4634 0.045 Uiso calc R 1 1 . .
    C C24 0.3000(3) 0.5822(3) 0.3119(3) 0.0474(7) Uani d . 1 1 . .
    H H24 0.3235 0.6467 0.3122 0.057 Uiso calc R 1 1 . .
    C C25 0.3246(3) 0.5502(3) 0.2223(3) 0.0452(7) Uani d . 1 1 . .
    H H25 0.3636 0.5932 0.1625 0.054 Uiso calc R 1 1 . .
    C C26 0.1089(2) 0.3756(2) 0.5764(2) 0.0286(5) Uani d . 1 1 . .
    H H26 0.1202 0.4455 0.5797 0.034 Uiso calc R 1 1 . .
    C C27 0.0542(2) 0.3028(2) 0.6683(2) 0.0285(5) Uani d . 1 1 . .
    C C28 0.0293(2) 0.3377(3) 0.7608(2) 0.0365(6) Uani d . 1 1 . .
    H H28 0.0457 0.4078 0.7577 0.044 Uiso calc R 1 1 . .
    C C29 -0.0180(3) 0.2699(3) 0.8533(2) 0.0430(7) Uani d . 1 1 . .
    C C30 -0.0474(3) 0.1671(3) 0.8581(2) 0.0465(7) Uani d . 1 1 . .
    H H30 -0.0815 0.1223 0.9212 0.056 Uiso calc R 1 1 . .
    C C31 -0.0260(2) 0.1325(3) 0.7698(2) 0.0388(6) Uani d . 1 1 . .
    H H31 -0.0470 0.0645 0.7738 0.047 Uiso calc R 1 1 . .
    C C32 0.0270(2) 0.1967(2) 0.6726(2) 0.0273(5) Uani d . 1 1 . .
    C C33 0.7040(3) 0.9195(4) 0.1170(3) 0.0818(12) Uani d D 1 1 . .
    H H33A 0.7233 0.9406 0.0402 0.123 Uiso calc R 1 1 . .
    H H33B 0.7399 0.8279 0.1590 0.123 Uiso calc R 1 1 . .
    H H33C 0.7341 0.9640 0.1457 0.123 Uiso calc R 1 1 . .
loop_
    _atom_site_aniso_label
    _atom_site_aniso_U_11
    _atom_site_aniso_U_22
    _atom_site_aniso_U_33
    _atom_site_aniso_U_12
    _atom_site_aniso_U_13
    _atom_site_aniso_U_23
    Co1 0.02356(17) 0.02188(16) 0.02563(18) -0.01028(13) 0.00196(12)
                                                                    -0.01228(14)
    Co2 0.0457(2) 0.0405(2) 0.0369(2) -0.01543(18) 0.00250(17) -0.01841(18)
    Cl1 0.0877(7) 0.0921(7) 0.0468(5) -0.0313(5) 0.0179(4) -0.0483(5)
    Cl2 0.0524(5) 0.0598(5) 0.0465(4) -0.0271(4) -0.0179(3) -0.0136(4)
    Cl3 0.0655(5) 0.0454(4) 0.0424(4) -0.0123(4) -0.0077(4) -0.0163(4)
    Cl4 0.0603(5) 0.0453(4) 0.0401(4) -0.0191(3) 0.0048(3) -0.0225(3)
    Cl5 0.0522(5) 0.0614(5) 0.0609(5) -0.0119(4) 0.0104(4) -0.0328(4)
    O1 0.0342(9) 0.0306(9) 0.0320(10) -0.0185(7) 0.0073(7) -0.0165(8)
    O2 0.0271(9) 0.0270(8) 0.0373(10) -0.0084(7) -0.0038(7) -0.0168(8)
    O3 0.0486(13) 0.0491(12) 0.0562(15) -0.0208(10) -0.0044(10) -0.0093(11)
    N1 0.0255(10) 0.0246(10) 0.0273(11) -0.0108(8) 0.0022(8) -0.0115(9)
    N2 0.0259(10) 0.0226(9) 0.0282(11) -0.0105(8) 0.0019(8) -0.0125(9)
    N3 0.0246(10) 0.0209(9) 0.0299(11) -0.0087(8) -0.0015(8) -0.0104(9)
    N4 0.0263(10) 0.0254(10) 0.0260(11) -0.0099(8) 0.0012(8) -0.0115(9)
    C1 0.0313(13) 0.0324(13) 0.0340(14) -0.0123(11) -0.0008(10) -0.0156(11)
    C2 0.0324(14) 0.0446(15) 0.0367(15) -0.0123(12) -0.0067(11) -0.0173(13)
    C3 0.0307(14) 0.0388(15) 0.0337(15) -0.0067(11) -0.0043(11) -0.0082(12)
    C4 0.0297(13) 0.0315(13) 0.0292(14) -0.0104(10) 0.0034(10) -0.0111(11)
    C5 0.0240(12) 0.0243(11) 0.0264(12) -0.0098(9) 0.0055(9) -0.0098(10)
    C6 0.0363(15) 0.0274(13) 0.0435(17) -0.0036(11) -0.0001(12) -0.0111(12)
    C7 0.0464(16) 0.0236(12) 0.0468(17) -0.0099(11) 0.0050(13) -0.0176(12)
    C8 0.0383(14) 0.0286(13) 0.0354(15) -0.0140(11) 0.0032(11) -0.0162(11)
    C9 0.0267(12) 0.0236(11) 0.0252(12) -0.0115(10) 0.0059(9) -0.0105(10)
    C10 0.0300(13) 0.0267(12) 0.0329(14) -0.0136(10) 0.0039(10) -0.0169(11)
    C11 0.0272(12) 0.0300(12) 0.0295(13) -0.0138(10) 0.0028(10) -0.0132(11)
    C12 0.0363(14) 0.0367(14) 0.0338(14) -0.0184(12) 0.0005(11) -0.0177(12)
    C13 0.0357(14) 0.0429(15) 0.0292(14) -0.0206(12) -0.0040(11) -0.0106(12)
    C14 0.0336(14) 0.0344(14) 0.0421(16) -0.0106(11) -0.0100(12) -0.0062(12)
    C15 0.0331(14) 0.0287(13) 0.0433(16) -0.0105(11) -0.0039(11) -0.0140(12)
    C16 0.0244(12) 0.0277(12) 0.0292(13) -0.0104(10) 0.0013(9) -0.0119(11)
    C17 0.0365(14) 0.0369(14) 0.0331(14) -0.0144(11) 0.0043(11) -0.0178(12)
    C18 0.0488(17) 0.0475(16) 0.0314(15) -0.0184(14) 0.0109(12) -0.0201(13)
    C19 0.0448(16) 0.0441(16) 0.0313(15) -0.0176(13) 0.0085(12) -0.0080(13)
    C20 0.0331(14) 0.0315(13) 0.0313(14) -0.0133(11) 0.0015(11) -0.0048(11)
    C21 0.0267(12) 0.0217(11) 0.0319(14) -0.0083(10) -0.0021(10) -0.0066(10)
    C22 0.0275(12) 0.0218(11) 0.0289(13) -0.0102(10) -0.0018(10) -0.0063(10)
    C23 0.0457(16) 0.0325(14) 0.0395(16) -0.0207(12) -0.0018(12) -0.0131(12)
    C24 0.0565(19) 0.0376(15) 0.055(2) -0.0319(14) -0.0009(15) -0.0108(14)
    C25 0.0471(17) 0.0406(16) 0.0431(18) -0.0264(14) 0.0040(13) -0.0039(14)
    C26 0.0293(13) 0.0244(12) 0.0354(14) -0.0091(10) -0.0021(10) -0.0147(11)
    C27 0.0287(13) 0.0279(12) 0.0312(14) -0.0078(10) 0.0004(10) -0.0159(11)
    C28 0.0367(15) 0.0400(15) 0.0407(16) -0.0132(12) 0.0038(12) -0.0246(13)
    C29 0.0444(16) 0.0550(18) 0.0351(16) -0.0136(14) 0.0075(12) -0.0283(14)
    C30 0.0534(18) 0.0498(17) 0.0339(16) -0.0197(14) 0.0142(13) -0.0166(14)
    C31 0.0435(16) 0.0394(15) 0.0397(16) -0.0214(13) 0.0137(12) -0.0190(13)
    C32 0.0265(12) 0.0276(12) 0.0293(13) -0.0082(10) 0.0029(10) -0.0146(11)
    C33 0.050(2) 0.106(3) 0.065(3) -0.028(2) -0.0050(18) -0.010(2)
_geom_special_details
;
All e.s.d.'s (except the e.s.d. in the dihedral angle between two l.s. planes)
are estimated using the full covariance matrix. The cell e.s.d.'s are taken
into account individually in the estimation of e.s.d.'s in distances, angles
and torsion angles; correlations between e.s.d.'s in cell parameters are only
used when they are defined by crystal symmetry. An approximate (isotropic)
treatment of cell e.s.d.'s is used for estimating e.s.d.'s involving l.s.
planes.
;
loop_
    _geom_bond_atom_site_label_1
    _geom_bond_atom_site_label_2
    _geom_bond_site_symmetry_2
    _geom_bond_distance
    _geom_bond_publ_flag
    Co1 O1 . 1.8995(16) ?
    Co1 O2 . 1.8932(16) ?
    Co1 N1 . 1.9374(19) ?
    Co1 N2 . 1.9142(17) ?
    Co1 N3 . 1.9160(17) ?
    Co1 N4 . 1.9315(19) ?
    Co2 Cl3 . 2.2406(9) ?
    Co2 Cl4 . 2.2637(8) ?
    Co2 Cl5 . 2.2443(9) ?
    Co2 O3 . 2.026(2) ?
    Cl1 C29 . 1.743(3) ?
    Cl2 C13 . 1.746(2) ?
    O1 C32 . 1.311(3) ?
    O2 C16 . 1.321(3) ?
    O3 H3A . 0.852(10) ?
    O3 C33 . 1.417(4) ?
    N1 C1 . 1.331(3) ?
    N1 C5 . 1.371(3) ?
    N2 C9 . 1.414(3) ?
    N2 C10 . 1.302(3) ?
    N3 C22 . 1.425(3) ?
    N3 C26 . 1.290(3) ?
    N4 C17 . 1.328(3) ?
    N4 C21 . 1.376(3) ?
    C1 H1 . 0.9300 ?
    C1 C2 . 1.398(3) ?
    C2 H2 . 0.9300 ?
    C2 C3 . 1.360(4) ?
    C3 H3 . 0.9300 ?
    C3 C4 . 1.414(4) ?
    C4 C5 . 1.405(3) ?
    C4 C6 . 1.411(3) ?
    C5 C9 . 1.409(3) ?
    C6 H6 . 0.9300 ?
    C6 C7 . 1.362(4) ?
    C7 H7 . 0.9300 ?
    C7 C8 . 1.395(4) ?
    C8 H8 . 0.9300 ?
    C8 C9 . 1.380(3) ?
    C10 H10 . 0.9300 ?
    C10 C11 . 1.416(3) ?
    C11 C12 . 1.421(3) ?
    C11 C16 . 1.421(3) ?
    C12 H12 . 0.9300 ?
    C12 C13 . 1.349(4) ?
    C13 C14 . 1.399(4) ?
    C14 H14 . 0.9300 ?
    C14 C15 . 1.370(3) ?
    C15 H15 . 0.9300 ?
    C15 C16 . 1.407(3) ?
    C17 H17 . 0.9300 ?
    C17 C18 . 1.402(4) ?
    C18 H18 . 0.9300 ?
    C18 C19 . 1.356(4) ?
    C19 H19 . 0.9300 ?
    C19 C20 . 1.420(4) ?
    C20 C21 . 1.410(3) ?
    C20 C25 . 1.415(4) ?
    C21 C22 . 1.415(3) ?
    C22 C23 . 1.374(3) ?
    C23 H23 . 0.9300 ?
    C23 C24 . 1.407(4) ?
    C24 H24 . 0.9300 ?
    C24 C25 . 1.367(4) ?
    C25 H25 . 0.9300 ?
    C26 H26 . 0.9300 ?
    C26 C27 . 1.425(3) ?
    C27 C28 . 1.423(3) ?
    C27 C32 . 1.424(3) ?
    C28 H28 . 0.9300 ?
    C28 C29 . 1.355(4) ?
    C29 C30 . 1.396(4) ?
    C30 H30 . 0.9300 ?
    C30 C31 . 1.370(4) ?
    C31 H31 . 0.9300 ?
    C31 C32 . 1.414(3) ?
    C33 H33A . 0.9600 ?
    C33 H33B . 0.9600 ?
    C33 H33C . 0.9600 ?
loop_
    _geom_angle_atom_site_label_1
    _geom_angle_atom_site_label_2
    _geom_angle_atom_site_label_3
    _geom_angle_site_symmetry_1
    _geom_angle_site_symmetry_3
    _geom_angle
    _geom_angle_publ_flag
    O1 Co1 N1 . . 88.81(8) ?
    O1 Co1 N2 . . 87.06(7) ?
    O1 Co1 N3 . . 95.09(7) ?
    O1 Co1 N4 . . 178.94(8) ?
    O2 Co1 O1 . . 90.31(7) ?
    O2 Co1 N1 . . 179.05(8) ?
    O2 Co1 N2 . . 95.45(7) ?
    O2 Co1 N3 . . 87.66(7) ?
    O2 Co1 N4 . . 88.64(8) ?
    N2 Co1 N1 . . 84.13(8) ?
    N2 Co1 N3 . . 176.22(8) ?
    N2 Co1 N4 . . 93.16(8) ?
    N3 Co1 N1 . . 92.78(8) ?
    N3 Co1 N4 . . 84.75(8) ?
    N4 Co1 N1 . . 92.24(8) ?
    Cl3 Co2 Cl4 . . 111.68(3) ?
    Cl3 Co2 Cl5 . . 117.17(3) ?
    Cl5 Co2 Cl4 . . 113.63(3) ?
    O3 Co2 Cl3 . . 104.95(7) ?
    O3 Co2 Cl4 . . 106.02(7) ?
    O3 Co2 Cl5 . . 101.79(7) ?
    C32 O1 Co1 . . 125.83(14) ?
    C16 O2 Co1 . . 125.11(14) ?
    Co2 O3 H3A . . 119.0(19) ?
    C33 O3 Co2 . . 124.2(2) ?
    C33 O3 H3A . . 110.8(17) ?
    C1 N1 Co1 . . 129.02(16) ?
    C1 N1 C5 . . 118.4(2) ?
    C5 N1 Co1 . . 112.51(14) ?
    C9 N2 Co1 . . 113.45(14) ?
    C10 N2 Co1 . . 124.82(16) ?
    C10 N2 C9 . . 121.72(18) ?
    C22 N3 Co1 . . 112.80(15) ?
    C26 N3 Co1 . . 125.42(16) ?
    C26 N3 C22 . . 121.77(19) ?
    C17 N4 Co1 . . 129.00(16) ?
    C17 N4 C21 . . 118.4(2) ?
    C21 N4 Co1 . . 112.58(15) ?
    N1 C1 H1 . . 118.8 ?
    N1 C1 C2 . . 122.3(2) ?
    C2 C1 H1 . . 118.8 ?
    C1 C2 H2 . . 120.1 ?
    C3 C2 C1 . . 119.7(2) ?
    C3 C2 H2 . . 120.1 ?
    C2 C3 H3 . . 120.0 ?
    C2 C3 C4 . . 120.0(2) ?
    C4 C3 H3 . . 120.0 ?
    C5 C4 C3 . . 116.9(2) ?
    C5 C4 C6 . . 118.5(2) ?
    C6 C4 C3 . . 124.6(2) ?
    N1 C5 C4 . . 122.6(2) ?
    N1 C5 C9 . . 116.6(2) ?
    C4 C5 C9 . . 120.8(2) ?
    C4 C6 H6 . . 120.1 ?
    C7 C6 C4 . . 119.9(2) ?
    C7 C6 H6 . . 120.1 ?
    C6 C7 H7 . . 119.1 ?
    C6 C7 C8 . . 121.8(2) ?
    C8 C7 H7 . . 119.1 ?
    C7 C8 H8 . . 120.1 ?
    C9 C8 C7 . . 119.9(2) ?
    C9 C8 H8 . . 120.1 ?
    C5 C9 N2 . . 113.18(18) ?
    C8 C9 N2 . . 127.7(2) ?
    C8 C9 C5 . . 119.1(2) ?
    N2 C10 H10 . . 117.3 ?
    N2 C10 C11 . . 125.5(2) ?
    C11 C10 H10 . . 117.3 ?
    C10 C11 C12 . . 116.9(2) ?
    C10 C11 C16 . . 123.6(2) ?
    C16 C11 C12 . . 119.4(2) ?
    C11 C12 H12 . . 119.7 ?
    C13 C12 C11 . . 120.7(2) ?
    C13 C12 H12 . . 119.7 ?
    C12 C13 Cl2 . . 119.68(19) ?
    C12 C13 C14 . . 120.8(2) ?
    C14 C13 Cl2 . . 119.5(2) ?
    C13 C14 H14 . . 120.2 ?
    C15 C14 C13 . . 119.6(2) ?
    C15 C14 H14 . . 120.2 ?
    C14 C15 H15 . . 119.0 ?
    C14 C15 C16 . . 122.0(2) ?
    C16 C15 H15 . . 119.0 ?
    O2 C16 C11 . . 124.5(2) ?
    O2 C16 C15 . . 118.0(2) ?
    C15 C16 C11 . . 117.4(2) ?
    N4 C17 H17 . . 118.8 ?
    N4 C17 C18 . . 122.4(2) ?
    C18 C17 H17 . . 118.8 ?
    C17 C18 H18 . . 119.9 ?
    C19 C18 C17 . . 120.2(2) ?
    C19 C18 H18 . . 119.9 ?
    C18 C19 H19 . . 120.3 ?
    C18 C19 C20 . . 119.3(2) ?
    C20 C19 H19 . . 120.3 ?
    C21 C20 C19 . . 117.4(2) ?
    C21 C20 C25 . . 117.9(2) ?
    C25 C20 C19 . . 124.6(2) ?
    N4 C21 C20 . . 122.1(2) ?
    N4 C21 C22 . . 116.5(2) ?
    C20 C21 C22 . . 121.4(2) ?
    C21 C22 N3 . . 113.31(19) ?
    C23 C22 N3 . . 127.5(2) ?
    C23 C22 C21 . . 119.2(2) ?
    C22 C23 H23 . . 120.2 ?
    C22 C23 C24 . . 119.5(3) ?
    C24 C23 H23 . . 120.2 ?
    C23 C24 H24 . . 118.9 ?
    C25 C24 C23 . . 122.1(2) ?
    C25 C24 H24 . . 118.9 ?
    C20 C25 H25 . . 120.1 ?
    C24 C25 C20 . . 119.8(3) ?
    C24 C25 H25 . . 120.1 ?
    N3 C26 H26 . . 117.2 ?
    N3 C26 C27 . . 125.5(2) ?
    C27 C26 H26 . . 117.2 ?
    C28 C27 C26 . . 117.2(2) ?
    C28 C27 C32 . . 119.4(2) ?
    C32 C27 C26 . . 123.4(2) ?
    C27 C28 H28 . . 119.6 ?
    C29 C28 C27 . . 120.9(2) ?
    C29 C28 H28 . . 119.6 ?
    C28 C29 Cl1 . . 120.5(2) ?
    C28 C29 C30 . . 120.5(2) ?
    C30 C29 Cl1 . . 119.0(2) ?
    C29 C30 H30 . . 120.0 ?
    C31 C30 C29 . . 119.9(3) ?
    C31 C30 H30 . . 120.0 ?
    C30 C31 H31 . . 119.0 ?
    C30 C31 C32 . . 122.1(2) ?
    C32 C31 H31 . . 119.0 ?
    O1 C32 C27 . . 124.6(2) ?
    O1 C32 C31 . . 118.2(2) ?
    C31 C32 C27 . . 117.2(2) ?
    O3 C33 H33A . . 109.5 ?
    O3 C33 H33B . . 109.5 ?
    O3 C33 H33C . . 109.5 ?
    H33A C33 H33B . . 109.5 ?
    H33A C33 H33C . . 109.5 ?
    H33B C33 H33C . . 109.5 ?
loop_
    _geom_torsion_atom_site_label_1
    _geom_torsion_atom_site_label_2
    _geom_torsion_atom_site_label_3
    _geom_torsion_atom_site_label_4
    _geom_torsion_site_symmetry_1
    _geom_torsion_site_symmetry_2
    _geom_torsion_site_symmetry_3
    _geom_torsion_site_symmetry_4
    _geom_torsion
    _geom_torsion_publ_flag
    Co1 O1 C32 C27 . . . . 4.7(3) ?
    Co1 O1 C32 C31 . . . . -176.48(18) ?
    Co1 O2 C16 C11 . . . . 10.9(3) ?
    Co1 O2 C16 C15 . . . . -171.66(17) ?
    Co1 N1 C1 C2 . . . . 176.56(18) ?
    Co1 N1 C5 C4 . . . . -177.40(18) ?
    Co1 N1 C5 C9 . . . . 3.2(2) ?
    Co1 N2 C9 C5 . . . . -1.6(2) ?
    Co1 N2 C9 C8 . . . . 178.6(2) ?
    Co1 N2 C10 C11 . . . . 4.4(3) ?
    Co1 N3 C22 C21 . . . . 3.2(2) ?
    Co1 N3 C22 C23 . . . . -176.3(2) ?
    Co1 N3 C26 C27 . . . . 3.6(3) ?
    Co1 N4 C17 C18 . . . . 179.5(2) ?
    Co1 N4 C21 C20 . . . . 179.28(19) ?
    Co1 N4 C21 C22 . . . . -0.8(3) ?
    Cl1 C29 C30 C31 . . . . -178.0(2) ?
    Cl2 C13 C14 C15 . . . . 177.9(2) ?
    Cl3 Co2 O3 C33 . . . . 49.4(3) ?
    Cl4 Co2 O3 C33 . . . . -68.9(3) ?
    Cl5 Co2 O3 C33 . . . . 172.0(3) ?
    O1 Co1 O2 C16 . . . . -97.32(18) ?
    O1 Co1 N1 C1 . . . . -93.7(2) ?
    O1 Co1 N1 C5 . . . . 83.96(15) ?
    O1 Co1 N2 C9 . . . . -86.47(15) ?
    O1 Co1 N2 C10 . . . . 92.93(19) ?
    O1 Co1 N3 C22 . . . . 178.17(15) ?
    O1 Co1 N3 C26 . . . . -0.9(2) ?
    O2 Co1 O1 C32 . . . . -90.77(19) ?
    O2 Co1 N2 C9 . . . . -176.51(15) ?
    O2 Co1 N2 C10 . . . . 2.9(2) ?
    O2 Co1 N3 C22 . . . . -91.72(16) ?
    O2 Co1 N3 C26 . . . . 89.2(2) ?
    O2 Co1 N4 C17 . . . . -89.4(2) ?
    O2 Co1 N4 C21 . . . . 89.83(16) ?
    N1 Co1 O1 C32 . . . . 89.60(19) ?
    N1 Co1 N2 C9 . . . . 2.63(15) ?
    N1 Co1 N2 C10 . . . . -178.0(2) ?
    N1 Co1 N3 C22 . . . . 89.12(16) ?
    N1 Co1 N3 C26 . . . . -90.0(2) ?
    N1 Co1 N4 C17 . . . . 90.2(2) ?
    N1 Co1 N4 C21 . . . . -90.54(16) ?
    N1 C1 C2 C3 . . . . -0.2(4) ?
    N1 C5 C9 N2 . . . . -1.1(3) ?
    N1 C5 C9 C8 . . . . 178.7(2) ?
    N2 Co1 O1 C32 . . . . 173.79(19) ?
    N2 Co1 O2 C16 . . . . -10.24(19) ?
    N2 Co1 N1 C1 . . . . 179.2(2) ?
    N2 Co1 N1 C5 . . . . -3.20(15) ?
    N2 Co1 N4 C17 . . . . 5.9(2) ?
    N2 Co1 N4 C21 . . . . -174.79(16) ?
    N2 C10 C11 C12 . . . . 175.8(2) ?
    N2 C10 C11 C16 . . . . -6.6(4) ?
    N3 Co1 O1 C32 . . . . -3.09(19) ?
    N3 Co1 O2 C16 . . . . 167.61(18) ?
    N3 Co1 N1 C1 . . . . 1.4(2) ?
    N3 Co1 N1 C5 . . . . 179.00(16) ?
    N3 Co1 N4 C17 . . . . -177.2(2) ?
    N3 Co1 N4 C21 . . . . 2.05(16) ?
    N3 C22 C23 C24 . . . . -179.5(2) ?
    N3 C26 C27 C28 . . . . 175.6(2) ?
    N3 C26 C27 C32 . . . . -2.6(4) ?
    N4 Co1 O2 C16 . . . . 82.80(18) ?
    N4 Co1 N1 C1 . . . . 86.2(2) ?
    N4 Co1 N1 C5 . . . . -96.15(16) ?
    N4 Co1 N2 C9 . . . . 94.56(15) ?
    N4 Co1 N2 C10 . . . . -86.04(19) ?
    N4 Co1 N3 C22 . . . . -2.88(15) ?
    N4 Co1 N3 C26 . . . . 178.0(2) ?
    N4 C17 C18 C19 . . . . 1.1(4) ?
    N4 C21 C22 N3 . . . . -1.5(3) ?
    N4 C21 C22 C23 . . . . 178.0(2) ?
    C1 N1 C5 C4 . . . . 0.5(3) ?
    C1 N1 C5 C9 . . . . -178.9(2) ?
    C1 C2 C3 C4 . . . . 1.9(4) ?
    C2 C3 C4 C5 . . . . -2.2(4) ?
    C2 C3 C4 C6 . . . . 177.1(3) ?
    C3 C4 C5 N1 . . . . 1.1(3) ?
    C3 C4 C5 C9 . . . . -179.6(2) ?
    C3 C4 C6 C7 . . . . -179.6(3) ?
    C4 C5 C9 N2 . . . . 179.5(2) ?
    C4 C5 C9 C8 . . . . -0.7(3) ?
    C4 C6 C7 C8 . . . . -0.8(4) ?
    C5 N1 C1 C2 . . . . -0.9(4) ?
    C5 C4 C6 C7 . . . . -0.3(4) ?
    C6 C4 C5 N1 . . . . -178.3(2) ?
    C6 C4 C5 C9 . . . . 1.0(3) ?
    C6 C7 C8 C9 . . . . 1.2(4) ?
    C7 C8 C9 N2 . . . . 179.4(2) ?
    C7 C8 C9 C5 . . . . -0.4(3) ?
    C9 N2 C10 C11 . . . . -176.3(2) ?
    C10 N2 C9 C5 . . . . 179.0(2) ?
    C10 N2 C9 C8 . . . . -0.8(4) ?
    C10 C11 C12 C13 . . . . 178.9(2) ?
    C10 C11 C16 O2 . . . . -1.6(4) ?
    C10 C11 C16 C15 . . . . -179.1(2) ?
    C11 C12 C13 Cl2 . . . . -178.57(19) ?
    C11 C12 C13 C14 . . . . 0.0(4) ?
    C12 C11 C16 O2 . . . . 175.9(2) ?
    C12 C11 C16 C15 . . . . -1.6(3) ?
    C12 C13 C14 C15 . . . . -0.6(4) ?
    C13 C14 C15 C16 . . . . 0.1(4) ?
    C14 C15 C16 O2 . . . . -176.7(2) ?
    C14 C15 C16 C11 . . . . 0.9(4) ?
    C16 C11 C12 C13 . . . . 1.1(4) ?
    C17 N4 C21 C20 . . . . -1.4(3) ?
    C17 N4 C21 C22 . . . . 178.6(2) ?
    C17 C18 C19 C20 . . . . -1.3(4) ?
    C18 C19 C20 C21 . . . . 0.3(4) ?
    C18 C19 C20 C25 . . . . 179.6(3) ?
    C19 C20 C21 N4 . . . . 1.1(4) ?
    C19 C20 C21 C22 . . . . -178.8(2) ?
    C19 C20 C25 C24 . . . . -179.8(3) ?
    C20 C21 C22 N3 . . . . 178.4(2) ?
    C20 C21 C22 C23 . . . . -2.1(4) ?
    C21 N4 C17 C18 . . . . 0.3(4) ?
    C21 C20 C25 C24 . . . . -0.4(4) ?
    C21 C22 C23 C24 . . . . 1.0(4) ?
    C22 N3 C26 C27 . . . . -175.4(2) ?
    C22 C23 C24 C25 . . . . 0.3(4) ?
    C23 C24 C25 C20 . . . . -0.6(5) ?
    C25 C20 C21 N4 . . . . -178.3(2) ?
    C25 C20 C21 C22 . . . . 1.8(4) ?
    C26 N3 C22 C21 . . . . -177.7(2) ?
    C26 N3 C22 C23 . . . . 2.8(4) ?
    C26 C27 C28 C29 . . . . -177.3(2) ?
    C26 C27 C32 O1 . . . . -1.9(4) ?
    C26 C27 C32 C31 . . . . 179.3(2) ?
    C27 C28 C29 Cl1 . . . . 177.1(2) ?
    C27 C28 C29 C30 . . . . -2.3(4) ?
    C28 C27 C32 O1 . . . . 179.9(2) ?
    C28 C27 C32 C31 . . . . 1.1(3) ?
    C28 C29 C30 C31 . . . . 1.4(5) ?
    C29 C30 C31 C32 . . . . 0.8(5) ?
    C30 C31 C32 O1 . . . . 179.1(2) ?
    C30 C31 C32 C27 . . . . -2.0(4) ?
    C32 C27 C28 C29 . . . . 1.1(4) ?
loop_
    _geom_hbond_atom_site_label_D
    _geom_hbond_atom_site_label_H
    _geom_hbond_atom_site_label_A
    _geom_hbond_site_symmetry_A
    _geom_hbond_distance_DH
    _geom_hbond_distance_HA
    _geom_hbond_distance_DA
    _geom_hbond_angle_DHA
    O3 H3A Cl4 2_675 0.85(2) 2.25(2) 3.081(3) 166(2)
    C1 H1 Cl3 2_666 0.93 2.72 3.532(3) 146
    C10 H10 O1 2_556 0.93 2.47 3.324(3) 152
    C33 H33A Cl5 2_675 0.96 2.82 3.745(4) 161
data_global
_journal_date_recd_electronic     2013-02-25
_journal_date_accepted     2013-04-13
_journal_name_full     'Acta Crystallographica, Section E'
_journal_year     2013
_journal_volume     69
_journal_issue      5
_journal_page_first     m278
_journal_page_last     m279
_journal_paper_category     QM
_journal_paper_doi     10.1107/S1600536813010118
_journal_coeditor_code     ZL2537
_publ_contact_author_name     'Yan-Cheng Liu'
_publ_contact_author_address
;
School of Chemistry & Chemical
Engineering of Guangxi Normal University, Guilin 541004,
People's Republic of China
;
_publ_contact_author_email     'ycliugxnu@yahoo.cn'
_publ_contact_author_fax     '86-773-2120958'
_publ_contact_author_phone     '86-773-2120958'
_publ_section_title
;\
Bis[4-chloro-2-(quinolin-8-yliminomethyl)phenolato-\k^3^<i>N</i>,<i>N</i>',\
<i>O</i>]cobalt(III) trichloridomethanolcobaltate(II)
;
loop_
    _publ_author_name
    _publ_author_footnote
    _publ_author_address
    'Luo, Xu-Jian' .
;
College of Chemistry and Chemical Engineering, Central South University,
Changsha 410083, People's Republic of China
;
    'Zhang, Chuan-Hui' .
;
School of Chemistry & Chemical Engineering of Guangxi Normal University,
Guilin 541004,
People's Republic of China
;
    'Zhou, Jie' .
;
School of Chemistry & Chemical Engineering of Guangxi Normal University,
Guilin 541004,
People's Republic of China
;
    'Liu, Yan-Cheng' .
;
School of Chemistry & Chemical Engineering of Guangxi Normal University,
Guilin 541004,
People's Republic of China
;
