# Supplementary material for: Bis[4-chloro-2-(quinolin-8-yl­imino­meth­yl)phenolato-κ3 N,N′,O]cobalt(III) trichlorido­methano­lcobaltate(II)
Source: Acta Crystallogr Sect E Struct Rep Online. 2013 Apr 20;69(Pt 5):m278–9. doi: 10.1107/S1600536813010118 (PMC3647815; doi:10.1107/S1600536813010118)
Supplement: Supplementary file 2 [file e-69-0m278-Isup2.hkl]

# 
# h,k,l, Fc-squared, Fo-squared, sigma(Fo-squared) and status flag 
# 
data_I
_shelx_title ' 2011102801 in P-1 #  2 ' 
_shelx_refln_list_code          4 
_shelx_F_calc_maximum      245.75 
_exptl_crystal_F_000       826.00 
_reflns_d_resolution_high  0.8000 
 
loop_ 
 _symmetry_equiv_pos_as_xyz 
 'x, y, z' 
 '-x, -y, -z' 
 
_cell_length_a    12.0547 
_cell_length_b    12.1822 
_cell_length_c    13.2435 
_cell_angle_alpha  65.156 
_cell_angle_beta   83.108 
_cell_angle_gamma  68.444 
 
_shelx_F_squared_multiplier     1.000 
 
loop_ 
 _refln_index_h 
 _refln_index_k 
 _refln_index_l 
 _refln_F_squared_calc 
 _refln_F_squared_meas 
 _refln_F_squared_sigma 
 _refln_observed_status 
   2   0   0     1795.60     1822.23     15.61 o 
   3   0   0      654.82      801.74     10.04 o 
   4   0   0     5588.57     5893.74     43.61 o 
   5   0   0     5440.42     5339.74     56.63 o 
   6   0   0     1398.24     1319.34     22.68 o 
   7   0   0        2.93        2.64      2.42 o 
   8   0   0      676.89      669.10     51.87 o 
   9   0   0        0.52        3.16      3.21 o 
  10   0   0      465.35      433.50     40.57 o 
  11   0   0     1707.06     1813.31     89.64 o 
  12   0   0      286.92      343.41     41.17 o 
  13   0   0      621.57      712.94     61.75 o 
  14   0   0        9.76       34.80     17.36 o 
 -13   1   0      358.36      380.49     46.12 o 
 -12   1   0        0.41       16.40     10.31 o 
 -11   1   0       72.29       55.23     16.41 o 
 -10   1   0     1469.77     1583.65     80.97 o 
  -9   1   0      217.99      236.35     28.62 o 
  -8   1   0      572.35      553.28     41.42 o 
  -7   1   0     1639.00     1419.47     59.67 o 
  -6   1   0      413.58      443.51     11.06 o 
  -5   1   0     3724.13     3637.38     38.66 o 
  -4   1   0      223.16      257.65      6.64 o 
  -3   1   0      244.28      227.47      5.78 o 
  -2   1   0    18239.33    18892.79    167.75 o 
  -1   1   0      684.23      603.81     10.73 o 
   2   1   0        2.72        8.96      1.14 o 
   3   1   0      712.26      721.32     15.28 o 
   4   1   0     3762.57     3689.49     42.76 o 
   5   1   0      355.82      380.19     11.40 o 
   6   1   0     2828.84     2787.30     40.58 o 
   7   1   0     3929.42     3831.26     62.24 o 
   8   1   0      187.04      163.03     12.17 o 
   9   1   0       12.12       12.18      3.54 o 
  10   1   0      368.36      422.58     38.91 o 
  11   1   0      496.54      527.65     46.17 o 
  12   1   0      475.48      557.16     49.68 o 
  13   1   0      484.90      489.99     49.64 o 
  14   1   0      141.30      127.03     27.27 o 
 -13   2   0      238.74      201.35     36.25 o 
 -12   2   0      373.11      386.03     45.17 o 
 -11   2   0      215.98      177.22     27.93 o 
 -10   2   0      291.01      274.91     34.22 o 
  -9   2   0      135.86      132.97     22.51 o 
  -8   2   0     1292.85     1236.46     64.65 o 
  -7   2   0      295.57      299.42     15.06 o 
  -6   2   0       87.29       96.40      8.26 o 
  -5   2   0       75.89       71.29      6.92 o 
  -4   2   0     6165.32     6466.84    115.34 o 
  -3   2   0     2348.77     2165.37     39.67 o 
  -2   2   0    13964.90    15081.31    105.68 o 
  -1   2   0     2772.63     3067.51     31.34 o 
   0   2   0    19917.12    20436.35    120.74 o 
   1   2   0     2946.82     3114.51     21.59 o 
   2   2   0    24901.97    26294.73    160.11 o 
   3   2   0     2473.88     2431.00     19.50 o 
   4   2   0     3227.22     3140.28     83.61 o 
   5   2   0      816.60      754.37     24.00 o 
   6   2   0     1844.29     1753.50     42.79 o 
   7   2   0     1651.26     1675.97     30.23 o 
   8   2   0     3777.22     3933.98     55.94 o 
   9   2   0      223.32      241.43     13.62 o 
  10   2   0       20.92       24.76     11.94 o 
  11   2   0     1385.92     1411.70     75.38 o 
  12   2   0     1297.53     1268.06     75.39 o 
  13   2   0      748.19      816.97     63.26 o 
  14   2   0        0.76      -15.52     15.52 o 
 -12   3   0       27.23       37.09     13.60 o 
 -11   3   0       66.74       70.44     19.39 o 
 -10   3   0       71.92       48.79     16.64 o 
  -9   3   0      114.10       67.87     17.22 o 
  -8   3   0     1106.48     1102.59     33.87 o 
  -7   3   0      976.45      829.72     28.88 o 
  -6   3   0        2.18       24.94      5.15 o 
  -5   3   0     1769.92     1679.08     40.19 o 
  -4   3   0        0.72       -1.66      3.37 o 
  -3   3   0     7630.74     7515.43    101.13 o 
  -2   3   0     4612.73     4516.33     67.20 o 
  -1   3   0       22.26       18.79      2.89 o 
   0   3   0      910.52      951.10     12.69 o 
   1   3   0      236.74      237.72      4.95 o 
   2   3   0       19.15       24.23      1.79 o 
   3   3   0     4951.54     4929.84     48.77 o 
   4   3   0     3428.65     3443.83     31.96 o 
   5   3   0     1627.40     1581.28     20.47 o 
   6   3   0     3770.99     3586.24     41.45 o 
   7   3   0      535.96      589.37     24.73 o 
   8   3   0     2668.14     2736.73     42.97 o 
   9   3   0      307.00      300.58     13.11 o 
  10   3   0        0.59       -6.96      6.96 o 
  11   3   0     1539.43     1750.80     82.15 o 
  12   3   0       36.60       38.10     14.25 o 
  13   3   0        0.81        3.88      7.94 o 
  14   3   0       48.94       76.25     21.72 o 
 -11   4   0      186.31      141.02     26.71 o 
 -10   4   0      155.43      145.16     26.42 o 
  -9   4   0       41.50       28.91     12.59 o 
  -8   4   0       22.37       33.98      7.19 o 
  -7   4   0       44.74       40.09      7.41 o 
  -6   4   0       14.59        9.97      6.06 o 
  -5   4   0       57.38       44.69      6.90 o 
  -4   4   0     4595.07     4547.79     76.62 o 
  -3   4   0      160.64      121.17     10.18 o 
  -2   4   0     2548.09     2372.08     38.21 o 
  -1   4   0      428.65      427.38     13.41 o 
   0   4   0      167.55      154.97      5.17 o 
   1   4   0      272.53      290.88      6.70 o 
   2   4   0       33.28       45.38      2.17 o 
   3   4   0      599.93      636.33     11.88 o 
   4   4   0     2042.17     2037.92     27.88 o 
   5   4   0     3242.92     3081.92     31.99 o 
   6   4   0      269.18      267.03      8.32 o 
   7   4   0      243.93      234.19      7.14 o 
   8   4   0      268.14      298.90     27.67 o 
   9   4   0     1281.51     1274.47     42.58 o 
  10   4   0     1386.74     1436.38     32.15 o 
  11   4   0        6.21        8.98      7.61 o 
  12   4   0        5.00        5.95      8.61 o 
  13   4   0      162.52      155.05     26.27 o 
  14   4   0      164.87      117.75     22.89 o 
 -11   5   0        9.54        8.90      7.78 o 
 -10   5   0       72.14       59.72     18.17 o 
  -9   5   0      436.66      493.19     47.03 o 
  -8   5   0       22.37       17.98      5.80 o 
  -7   5   0        0.02        3.09      7.64 o 
  -6   5   0        9.30        4.68      3.66 o 
  -5   5   0      915.22      877.11     32.24 o 
  -4   5   0      312.87      303.07     15.00 o 
  -3   5   0     1177.69     1171.36     28.66 o 
  -2   5   0     1073.43     1060.57     25.62 o 
  -1   5   0       67.43       91.89      6.68 o 
   0   5   0        9.63       12.15      2.04 o 
   1   5   0       54.66       54.86      3.56 o 
   2   5   0     1282.84     1212.56     16.59 o 
   3   5   0    11587.36    11361.56     96.82 o 
   4   5   0      341.94      340.76     10.80 o 
   5   5   0     4724.38     4640.05     44.70 o 
   6   5   0      937.90      863.97     16.59 o 
   7   5   0      793.97      858.89     20.37 o 
   8   5   0     1607.26     1581.31     43.43 o 
   9   5   0      624.31      654.08     29.17 o 
  10   5   0      482.31      505.15     27.70 o 
  11   5   0     1809.43     1885.04     58.64 o 
  12   5   0      250.04      269.77     31.60 o 
  13   5   0       15.48       11.19      8.30 o 
  14   5   0      153.48      137.80     25.72 o 
 -10   6   0       93.03       75.64     14.56 o 
  -9   6   0      112.41       56.89     12.14 o 
  -8   6   0      204.98      191.09     14.75 o 
  -7   6   0      508.74      479.44     22.45 o 
  -6   6   0       77.35       86.59      9.39 o 
  -5   6   0       15.12       12.16      4.04 o 
  -4   6   0      226.53      251.55     14.54 o 
  -3   6   0     1186.31     1246.12     31.66 o 
  -2   6   0     4784.56     4718.79     67.19 o 
  -1   6   0       85.65       82.72      6.92 o 
   0   6   0      558.77      551.63     20.43 o 
   1   6   0      997.30      870.02     19.65 o 
   2   6   0     1316.42     1370.40     21.39 o 
   3   6   0     1507.75     1472.84     19.61 o 
   4   6   0     1569.99     1625.69     29.00 o 
   5   6   0     1467.75     1499.22     22.06 o 
   6   6   0       98.83      134.36      6.56 o 
   7   6   0       61.04       66.48      4.81 o 
   8   6   0      111.41      109.52      6.92 o 
   9   6   0     4149.90     4355.35     82.98 o 
  10   6   0     2743.53     2918.31     69.62 o 
  11   6   0      101.46       87.04     14.84 o 
  12   6   0       11.81       10.47      6.42 o 
  13   6   0       42.57       30.64     12.11 o 
  14   6   0       90.64      108.15     21.46 o 
  -9   7   0      267.97      257.80     26.13 o 
  -8   7   0        5.55        5.19      5.97 o 
  -7   7   0      557.76      615.86     26.98 o 
  -6   7   0      277.73      284.08     17.75 o 
  -5   7   0      361.76      314.72     18.08 o 
  -4   7   0      268.73      282.93     16.17 o 
  -3   7   0     1342.99     1358.24     34.95 o 
  -2   7   0      797.49      836.01     25.64 o 
  -1   7   0     5277.60     5420.15     89.17 o 
   0   7   0       60.96       88.20      9.50 o 
   1   7   0       10.69        7.11      2.10 o 
   2   7   0      184.62      149.92      6.92 o 
   3   7   0       55.79       40.27      2.84 o 
   4   7   0     6882.66     7071.22     71.02 o 
   5   7   0      400.87      452.14     11.30 o 
   6   7   0       43.74       34.84      3.27 o 
   7   7   0     1158.76     1152.51     21.59 o 
   8   7   0     5683.94     5588.57     87.94 o 
   9   7   0        8.69        9.32      3.19 o 
  10   7   0        4.21        4.17      3.51 o 
  11   7   0      578.19      652.60     28.83 o 
  12   7   0       10.71        3.97      4.23 o 
  13   7   0       23.54       16.69      4.59 o 
  14   7   0        1.17       10.26     12.20 o 
  -8   8   0       28.49       30.69     13.69 o 
  -7   8   0       20.29       29.51      7.19 o 
  -6   8   0      740.65      777.98     30.80 o 
  -5   8   0      111.83      112.13     11.40 o 
  -4   8   0       96.51       82.01      9.55 o 
  -3   8   0      593.37      609.49     24.13 o 
  -2   8   0        2.85        2.71      4.89 o 
  -1   8   0     1658.62     1637.40     44.75 o 
   0   8   0      680.34      686.79     28.09 o 
   1   8   0     1399.94     1274.22     38.41 o 
   2   8   0       57.64       53.89      7.24 o 
   3   8   0       22.67       23.59      3.83 o 
   4   8   0      101.02       98.71      7.03 o 
   5   8   0      415.23      343.94     23.34 o 
   6   8   0     2292.29     2252.82     30.08 o 
   7   8   0       95.81       95.19      5.87 o 
   8   8   0      623.06      689.79     20.58 o 
   9   8   0     1231.59     1217.56     27.86 o 
  10   8   0      336.96      319.34     22.97 o 
  11   8   0      803.87      750.42     93.25 o 
  12   8   0        9.86        5.21      4.30 o 
  13   8   0       11.75        6.12      4.87 o 
  14   8   0      297.52      231.94     37.45 o 
  -7   9   0      178.79      164.28     15.46 o 
  -6   9   0       44.57       60.70     12.13 o 
  -5   9   0      127.03      113.22     12.13 o 
  -4   9   0      595.14      612.16     26.51 o 
  -3   9   0        0.17        2.40      6.28 o 
  -2   9   0       76.61       70.96     10.15 o 
  -1   9   0       31.70       28.59      6.10 o 
   0   9   0      664.56      707.49     31.10 o 
   1   9   0     1581.26     1607.26    109.30 o 
   2   9   0       79.46       80.08     10.13 o 
   3   9   0       65.99       61.69      6.98 o 
   4   9   0     1334.27     1267.62     32.62 o 
   5   9   0       24.58       16.98      3.70 o 
   6   9   0      171.41      153.85      9.54 o 
   7   9   0     1281.47     1233.79     28.34 o 
   8   9   0      534.85      502.29     21.30 o 
   9   9   0        2.16        2.76      2.62 o 
  10   9   0       91.61       70.55      9.00 o 
  11   9   0      594.38      537.17     75.85 o 
  12   9   0      178.67      172.88     23.07 o 
  13   9   0       42.43       33.97      8.89 o 
  14   9   0        0.96       -0.66      6.93 o 
  -5  10   0       35.55       72.27     12.96 o 
  -4  10   0      365.78      470.23     41.18 o 
  -3  10   0      495.46      569.00     44.97 o 
  -2  10   0       29.69       32.08      8.52 o 
  -1  10   0      148.09      159.15     16.36 o 
   0  10   0       23.14       20.23      5.76 o 
   1  10   0      353.55      357.48     53.47 o 
   2  10   0      231.59      228.04     14.80 o 
   3  10   0      106.04       85.63      9.99 o 
   4  10   0        0.84       -0.29      5.22 o 
   5  10   0      153.87      172.83     12.67 o 
   6  10   0       42.03       51.30      7.00 o 
   7  10   0      221.94      252.59     15.66 o 
   8  10   0       60.78       59.06      7.92 o 
   9  10   0       39.20       28.39      4.86 o 
  10  10   0     1080.33     1098.42     46.22 o 
  11  10   0      167.98      129.40     24.30 o 
  12  10   0       13.91       14.47     11.08 o 
  13  10   0        2.51       -9.62      9.62 o 
  -4  11   0       80.02       75.96     17.18 o 
  -3  11   0       73.16       72.84     18.12 o 
  -2  11   0       51.65       58.28     15.34 o 
  -1  11   0        0.96       -8.88     10.25 o 
   0  11   0      423.62      399.35     39.29 o 
   1  11   0       22.37        2.77      9.22 o 
   2  11   0       23.04       10.06      5.30 o 
   3  11   0       10.10        8.82      4.51 o 
   4  11   0      329.04      330.28     24.70 o 
   5  11   0        0.42       -2.51      6.79 o 
   6  11   0      540.80      510.08     30.04 o 
   7  11   0       21.78       19.84      5.58 o 
   8  11   0        0.29       -3.42      3.73 o 
   9  11   0      157.52      151.75     12.71 o 
  10  11   0       33.98       24.31     13.53 o 
  11  11   0       13.51       12.81      5.66 o 
  12  11   0        2.12        3.04      6.38 o 
  -2  12   0       44.88       66.84     18.21 o 
  -1  12   0      401.75      446.42     43.42 o 
   0  12   0       24.69       19.42      8.69 o 
   1  12   0       93.61       71.96     25.80 o 
   2  12   0      570.27      550.16     41.31 o 
   3  12   0        3.08       -1.10      6.92 o 
   4  12   0      614.63      579.33     34.78 o 
   5  12   0       75.53       70.40     12.23 o 
   6  12   0      153.10      158.92     19.30 o 
   7  12   0      195.42      218.76     20.78 o 
   8  12   0       29.82       17.03      7.53 o 
   9  12   0      417.94      430.49     27.18 o 
  10  12   0      270.97      339.02     37.60 o 
  11  12   0       88.87       85.39     19.71 o 
   1  13   0       11.69       13.53     18.93 o 
   2  13   0      377.61      311.70     28.29 o 
   3  13   0       74.75       74.46     24.05 o 
   4  13   0       26.51       10.53      7.47 o 
   5  13   0      458.38      447.71     31.75 o 
   6  13   0      449.55      427.14     30.21 o 
   7  13   0      158.07      172.85     18.96 o 
   8  13   0       97.00      117.92     16.14 o 
   9  13   0       37.74       42.96     12.58 o 
  -8 -13   1        8.52        5.19      6.33 o 
  -7 -13   1       30.76       18.94     15.39 o 
  -6 -13   1      211.01      202.14     21.15 o 
  -5 -13   1      399.70      408.22     30.39 o 
  -4 -13   1       26.31       28.40      9.37 o 
  -3 -13   1      149.74      136.36     27.48 o 
  -2 -13   1       41.11       34.30     20.71 o 
 -10 -12   1       41.71       40.79     15.16 o 
  -9 -12   1       34.48       25.09      8.29 o 
  -8 -12   1        5.90        7.25      4.91 o 
  -7 -12   1        1.24       -6.55      6.55 o 
  -6 -12   1      131.64      132.77     16.27 o 
  -5 -12   1        0.62       -0.89      5.42 o 
  -4 -12   1        4.06        4.31      5.20 o 
  -3 -12   1      852.57      900.26     44.49 o 
  -2 -12   1       14.71       17.66     13.35 o 
  -1 -12   1       31.08       28.29      9.17 o 
   0 -12   1       29.06       54.86     16.98 o 
   1 -12   1       49.12       43.56     14.38 o 
 -12 -11   1        0.99       -4.18      6.60 o 
 -11 -11   1      593.36      625.54     50.00 o 
 -10 -11   1      156.93      145.66     23.63 o 
  -9 -11   1       48.26       58.59     10.04 o 
  -8 -11   1       96.74      102.54     13.20 o 
  -7 -11   1       78.87       66.66     11.43 o 
  -6 -11   1       92.99       99.09     13.21 o 
  -5 -11   1      187.11      200.46     23.94 o 
  -4 -11   1       35.07       21.66      6.06 o 
  -3 -11   1       31.23       25.60      8.26 o 
  -2 -11   1       38.56       27.19     10.79 o 
  -1 -11   1        8.13       -0.60      8.67 o 
   0 -11   1      228.55      246.48     30.89 o 
   1 -11   1       87.10       95.84     20.08 o 
   2 -11   1      120.41      132.42     23.60 o 
   3 -11   1      627.87      635.39     50.50 o 
 -13 -10   1       23.80        8.36      8.04 o 
 -12 -10   1      194.61      120.52     24.49 o 
 -11 -10   1        8.82        5.81      7.32 o 
 -10 -10   1      145.12      139.47     12.93 o 
  -9 -10   1        0.11        0.82      3.06 o 
  -8 -10   1      196.35      196.69     14.14 o 
  -7 -10   1     1249.51     1181.69     34.61 o 
  -6 -10   1        0.58        4.06      8.08 o 
  -5 -10   1      146.59      130.46     14.74 o 
  -4 -10   1      159.93      150.54     19.24 o 
  -3 -10   1       68.17       49.08      7.12 o 
  -2 -10   1      260.56      252.35     16.40 o 
  -1 -10   1       77.83       72.98     15.34 o 
   0 -10   1       27.43       23.80      7.28 o 
   1 -10   1       62.61       41.22      8.52 o 
   2 -10   1      236.07      245.50     25.25 o 
   3 -10   1       49.41       65.06     12.15 o 
   4 -10   1       31.15       31.38     12.62 o 
   5 -10   1       54.33       68.39     15.84 o 
 -13  -9   1       18.62        9.15      5.10 o 
 -12  -9   1       76.07       74.40     13.34 o 
 -11  -9   1        9.01        8.08      5.85 o 
 -10  -9   1        0.92       -1.59      4.69 o 
  -9  -9   1      587.63      523.52     21.54 o 
  -8  -9   1      103.29      117.77      8.82 o 
  -7  -9   1      422.17      412.61     16.31 o 
  -6  -9   1     1072.41     1058.70     26.16 o 
  -5  -9   1       23.53       25.45      4.19 o 
  -4  -9   1     1237.05     1210.14     34.60 o 
  -3  -9   1       23.56       20.39      4.33 o 
  -2  -9   1      109.54       91.28      9.16 o 
  -1  -9   1     1438.44     1441.97     46.35 o 
   0  -9   1     2456.37     2554.25     80.60 o 
   1  -9   1      443.62      448.31     26.44 o 
   2  -9   1      107.08       94.94     12.87 o 
   3  -9   1      194.43      186.87     24.65 o 
   4  -9   1        5.17       11.67      7.27 o 
   5  -9   1      994.99     1065.42     37.21 o 
   6  -9   1       17.72       19.66      7.59 o 
 -14  -8   1      168.98      156.77     19.98 o 
 -13  -8   1      204.23      161.67     19.44 o 
 -12  -8   1      102.78      103.51     24.53 o 
 -11  -8   1      229.66      217.79     35.02 o 
 -10  -8   1       47.31       36.63      8.70 o 
  -9  -8   1       92.53       85.01      7.48 o 
  -8  -8   1       88.38       84.32      7.19 o 
  -7  -8   1      205.07      199.16     10.82 o 
  -6  -8   1     2187.08     2171.44     37.59 o 
  -5  -8   1     4645.20     4577.45     58.09 o 
  -4  -8   1        9.67        8.25      2.89 o 
  -3  -8   1      166.00      148.16     10.62 o 
  -2  -8   1     1086.43     1096.27     30.69 o 
  -1  -8   1      409.26      398.48     21.94 o 
   0  -8   1     2077.05     2184.97     96.72 o 
   1  -8   1       85.16       73.86      7.89 o 
   2  -8   1       10.86        9.37      4.15 o 
   3  -8   1       28.25       30.09      6.85 o 
   4  -8   1        7.05       10.50      4.66 o 
   5  -8   1        6.22       10.52      3.93 o 
   6  -8   1     1175.01     1119.63     37.85 o 
   7  -8   1      230.57      187.52     20.47 o 
   8  -8   1       36.05        9.77      7.06 o 
 -14  -7   1        8.41        8.56      8.50 o 
 -13  -7   1        5.69       14.89      6.69 o 
 -12  -7   1      668.31      666.91     46.66 o 
 -11  -7   1      518.83      488.33     28.69 o 
 -10  -7   1      633.90      615.97     25.32 o 
  -9  -7   1      218.76      196.64     13.43 o 
  -8  -7   1     2276.75     2286.32     40.89 o 
  -7  -7   1     5068.96     4865.60     52.40 o 
  -6  -7   1      343.05      334.01     13.11 o 
  -5  -7   1       95.10      112.84      7.57 o 
  -4  -7   1     1916.98     1849.85     26.00 o 
  -3  -7   1      509.83      516.78     12.48 o 
  -2  -7   1     1702.89     1648.34     28.16 o 
  -1  -7   1     2475.58     2497.79     39.79 o 
   0  -7   1        7.74        4.20      1.84 o 
   1  -7   1     2814.66     2810.57     49.85 o 
   2  -7   1       39.40       51.18     10.27 o 
   3  -7   1       48.69       50.53      7.03 o 
   4  -7   1     1304.75     1315.08     36.76 o 
   5  -7   1      811.05      815.25     29.60 o 
   6  -7   1       42.21       52.19      8.39 o 
   7  -7   1       49.03       53.63      8.91 o 
   8  -7   1      186.32      198.24     22.59 o 
   9  -7   1      214.57      211.27     37.11 o 
 -14  -6   1      242.19      237.80     33.64 o 
 -13  -6   1       53.62       32.33      9.16 o 
 -12  -6   1      455.84      478.43     30.09 o 
 -11  -6   1       81.77       81.43     19.78 o 
 -10  -6   1      895.78      987.15     38.52 o 
  -9  -6   1     1059.45     1129.36     38.95 o 
  -8  -6   1       57.08       58.92      6.61 o 
  -7  -6   1      760.09      780.57     17.33 o 
  -6  -6   1     5132.73     4979.38     57.93 o 
  -5  -6   1     1359.95     1414.13     26.23 o 
  -4  -6   1     3075.05     3030.40     40.70 o 
  -3  -6   1      419.25      381.92     10.14 o 
  -2  -6   1     1942.76     1832.39     28.32 o 
  -1  -6   1      836.39      827.28     31.48 o 
   0  -6   1       10.96        8.29      1.83 o 
   1  -6   1     1581.65     1467.58     44.99 o 
   2  -6   1      181.06      175.30     11.36 o 
   3  -6   1        9.84       14.99      4.11 o 
   4  -6   1       76.72       73.27      8.14 o 
   5  -6   1       88.78       78.53      8.94 o 
   6  -6   1      962.87      959.30     31.57 o 
   7  -6   1      229.11      212.79     15.25 o 
   8  -6   1      306.44      345.32     28.29 o 
   9  -6   1       13.18        8.79      6.17 o 
  10  -6   1        3.29       20.73      9.67 o 
 -14  -5   1       13.33       15.75     12.07 o 
 -13  -5   1       75.97       99.82     14.84 o 
 -12  -5   1      164.57      181.47     18.79 o 
 -11  -5   1      149.49      146.58     16.38 o 
 -10  -5   1      602.78      562.23     29.66 o 
  -9  -5   1      655.03      650.28     32.19 o 
  -8  -5   1      295.48      332.00     26.34 o 
  -7  -5   1     2626.70     2631.53     36.21 o 
  -6  -5   1      681.75      674.33     18.63 o 
  -5  -5   1      280.81      243.68      9.76 o 
  -4  -5   1     3112.93     3094.41     39.25 o 
  -3  -5   1     1906.26     1853.28     27.96 o 
  -2  -5   1      932.01      797.08     16.06 o 
  -1  -5   1      563.22      532.56     15.82 o 
   0  -5   1      152.62      175.07      6.97 o 
   1  -5   1     4054.79     3939.85     81.83 o 
   2  -5   1     1469.79     1459.16     34.91 o 
   3  -5   1      944.74      955.96     26.47 o 
   4  -5   1      473.22      453.86     18.76 o 
   5  -5   1      703.97      694.02     24.45 o 
   6  -5   1      271.05      284.67     16.22 o 
   7  -5   1        3.33        6.98      4.07 o 
   8  -5   1      120.61      119.98     16.46 o 
   9  -5   1      567.37      504.23     34.45 o 
  10  -5   1        4.30       13.42      6.80 o 
 -14  -4   1       11.24        3.04      7.71 o 
 -13  -4   1       29.05       35.86     12.00 o 
 -12  -4   1      830.49      900.49     42.76 o 
 -11  -4   1       77.31       81.95     12.32 o 
 -10  -4   1        4.67        3.78      3.53 o 
  -9  -4   1      936.63      940.79     36.84 o 
  -8  -4   1     1898.59     2025.90     49.97 o 
  -7  -4   1     4057.28     4072.97     73.30 o 
  -6  -4   1     6079.69     5772.12     51.64 o 
  -5  -4   1      337.60      331.86     11.76 o 
  -4  -4   1     8567.52     8360.64     87.81 o 
  -3  -4   1      197.65      199.91      7.64 o 
  -2  -4   1     1152.09     1088.78     18.27 o 
  -1  -4   1       14.81        9.03      1.57 o 
   0  -4   1      671.30      698.99     11.89 o 
   1  -4   1     2418.32     2341.07     37.24 o 
   2  -4   1     4792.66     4963.36     63.73 o 
   3  -4   1      100.04       94.99      7.66 o 
   4  -4   1      794.63      787.02     23.47 o 
   5  -4   1       13.90       18.21      4.68 o 
   6  -4   1      219.59      241.44     31.77 o 
   7  -4   1     1485.57     1507.00     43.43 o 
   8  -4   1      103.90       58.80     16.36 o 
   9  -4   1        0.15        6.11      6.59 o 
  10  -4   1        2.03        1.03      9.15 o 
  11  -4   1       96.32      104.71     24.10 o 
 -14  -3   1        6.93       13.21     11.67 o 
 -13  -3   1      184.06      196.75     30.05 o 
 -12  -3   1       23.38       19.63     11.56 o 
 -11  -3   1      204.05      235.72     24.16 o 
 -10  -3   1     1505.36     1573.14     35.96 o 
  -9  -3   1      787.40      819.26     23.44 o 
  -8  -3   1      853.48      943.88     34.91 o 
  -7  -3   1        6.40        2.46      1.48 o 
  -6  -3   1       16.49       18.40      2.60 o 
  -5  -3   1       53.14       60.23      5.54 o 
  -4  -3   1      938.95      970.63     24.03 o 
  -3  -3   1     2660.75     2638.84     30.59 o 
  -2  -3   1      420.79      397.57      8.60 o 
  -1  -3   1      187.00      201.50      5.42 o 
   0  -3   1       54.52       60.28      2.69 o 
   1  -3   1     4974.88     5031.77     50.18 o 
   2  -3   1       14.99       19.70      5.13 o 
   3  -3   1     7113.76     6981.35     80.63 o 
   4  -3   1       65.09       59.07     10.00 o 
   5  -3   1      521.57      596.68     23.20 o 
   6  -3   1      542.43      514.57     22.01 o 
   7  -3   1       10.02       12.75      6.38 o 
   8  -3   1        5.31       10.15      6.46 o 
   9  -3   1      390.05      347.36     37.81 o 
  10  -3   1       59.95       63.82     18.34 o 
  11  -3   1       93.69       84.79     22.35 o 
  12  -3   1       26.51       31.54     13.85 o 
 -14  -2   1       16.49       33.15     15.44 o 
 -13  -2   1       26.53       16.79     10.11 o 
 -12  -2   1      111.29      116.86     22.99 o 
 -11  -2   1      100.65      102.25     20.46 o 
 -10  -2   1        4.79        2.21      4.17 o 
  -9  -2   1     1302.61     1319.03     31.55 o 
  -8  -2   1       53.38       60.62      5.94 o 
  -7  -2   1     9067.47     9510.64    102.93 o 
  -6  -2   1     6332.68     5993.97     93.03 o 
  -5  -2   1      400.65      369.81     12.56 o 
  -4  -2   1     3191.76     3044.83     44.78 o 
  -3  -2   1      309.36      331.38      7.05 o 
  -2  -2   1      143.99      102.52      4.41 o 
  -1  -2   1     7021.66     7136.33     53.55 o 
   0  -2   1     8165.68     8405.03     64.92 o 
   1  -2   1     1279.88     1200.36     14.76 o 
   2  -2   1      356.90      410.87     17.57 o 
   3  -2   1       72.02      110.60     10.91 o 
   4  -2   1    45315.34    48145.71    495.91 o 
   5  -2   1      779.51      757.25     23.83 o 
   6  -2   1     1243.10     1184.04     31.97 o 
   7  -2   1     2625.20     2577.98     93.04 o 
   8  -2   1      389.41      365.03     35.36 o 
   9  -2   1      444.50      498.18     43.53 o 
  10  -2   1      108.35       94.98     21.01 o 
  11  -2   1      127.31      133.74     25.46 o 
  12  -2   1      169.19      171.34     31.47 o 
 -14  -1   1      290.02      248.46     37.85 o 
 -13  -1   1       36.45       18.50     10.64 o 
 -12  -1   1      292.28      287.07     36.83 o 
 -11  -1   1      903.19      951.78     61.81 o 
 -10  -1   1      444.55      462.94     22.64 o 
  -9  -1   1     3850.75     3927.74     72.17 o 
  -8  -1   1        5.69        5.50      2.78 o 
  -7  -1   1       82.13       76.45      6.41 o 
  -6  -1   1     1177.11     1133.26     24.07 o 
  -5  -1   1      111.38       95.74      9.80 o 
  -4  -1   1      115.28      128.18     12.62 o 
  -3  -1   1     2837.14     2784.69     28.21 o 
  -2  -1   1       22.62       24.44      1.98 o 
  -1  -1   1     6348.20     6643.54     58.67 o 
   0  -1   1     1478.33     1429.12     16.34 o 
   1  -1   1     1023.58     1106.76     12.20 o 
   2  -1   1    44156.19    45272.94    320.62 o 
   3  -1   1    18275.22    18891.78    142.53 o 
   4  -1   1     5649.88     5973.92     54.80 o 
   5  -1   1      846.59      943.19     25.08 o 
   6  -1   1       51.74       66.45     11.94 o 
   7  -1   1        5.28        2.96      5.07 o 
   8  -1   1       33.37       28.50      9.97 o 
   9  -1   1      160.83      140.90     23.04 o 
  10  -1   1      514.42      551.73     47.18 o 
  11  -1   1      123.38      121.74     24.88 o 
  12  -1   1       37.75       59.08     19.67 o 
  13  -1   1      109.21      131.91     27.67 o 
 -14   0   1       40.02       41.71     18.96 o 
 -13   0   1        7.33        8.20      9.91 o 
 -12   0   1      128.81       96.53     21.35 o 
 -11   0   1     1294.92     1380.23     77.02 o 
 -10   0   1       10.44       10.88      8.11 o 
  -9   0   1     1239.06     1351.90     47.02 o 
  -8   0   1     1194.06     1176.11     34.83 o 
  -7   0   1      363.35      318.13     16.20 o 
  -6   0   1      247.09      257.93      6.90 o 
  -5   0   1      896.91      949.29     14.87 o 
  -4   0   1    10906.27    10601.87     85.72 o 
  -3   0   1     1919.37     2006.70     24.09 o 
  -2   0   1     5318.13     5445.60     52.06 o 
   2   0   1      873.08      865.66     14.08 o 
   3   0   1    19498.10    21167.19    178.61 o 
   4   0   1     3636.55     3871.28     50.42 o 
   5   0   1      384.81      320.72      9.00 o 
   6   0   1     6340.05     6282.77    101.91 o 
   7   0   1     3034.16     2955.77     48.74 o 
   8   0   1        0.59       -0.33      4.61 o 
   9   0   1     1238.04     1331.88     68.71 o 
  10   0   1       25.53       38.78     15.03 o 
  11   0   1      421.54      423.29     43.03 o 
  12   0   1     1439.14     1586.38     88.97 o 
  13   0   1      108.41       89.73     21.43 o 
 -13   1   1      177.26      182.45     31.45 o 
 -12   1   1       93.60       94.40     22.46 o 
 -11   1   1      367.17      368.37     40.51 o 
 -10   1   1       26.57       54.01     16.30 o 
  -9   1   1     2732.17     2712.53     78.00 o 
  -8   1   1        2.46        5.82      3.47 o 
  -7   1   1       70.32       63.68      4.07 o 
  -6   1   1     1132.81     1256.49     19.50 o 
  -5   1   1      125.84      137.40      5.61 o 
  -4   1   1     1775.91     1752.81     20.75 o 
  -3   1   1     4529.64     4126.16     32.35 o 
  -2   1   1     6348.87     6460.21     55.04 o 
  -1   1   1    15940.58    16487.74    107.29 o 
   2   1   1    35385.24    36444.30    364.90 o 
   3   1   1     1812.78     1864.44     33.03 o 
   4   1   1     5751.22     5800.83     69.56 o 
   5   1   1      758.59      712.06     12.11 o 
   6   1   1        2.81        1.80      0.85 o 
   7   1   1       98.19       82.12      6.73 o 
   8   1   1       60.63       53.08      6.09 o 
   9   1   1        0.73       -1.02      9.22 o 
  10   1   1     1582.63     1619.98     78.52 o 
  11   1   1      235.78      266.10     32.72 o 
  12   1   1      282.47      324.59     39.09 o 
  13   1   1      290.80      287.63     39.23 o 
  14   1   1      161.17      164.69     29.48 o 
 -13   2   1       28.24       33.47     16.89 o 
 -12   2   1      327.57      336.85     41.69 o 
 -11   2   1      651.55      644.72     54.52 o 
 -10   2   1      167.58      160.09     26.64 o 
  -9   2   1      164.98      149.17     23.56 o 
  -8   2   1      269.46      274.30     14.47 o 
  -7   2   1      337.58      302.36     12.65 o 
  -6   2   1      704.96      687.81     18.82 o 
  -5   2   1     1019.98      909.19     21.24 o 
  -4   2   1       13.88       22.22      3.12 o 
  -3   2   1       32.36       47.22      3.64 o 
  -2   2   1     8333.18     9058.80     74.81 o 
  -1   2   1     4388.14     4972.89     36.68 o 
   0   2   1     5814.21     6006.69     59.62 o 
   1   2   1     2391.07     2432.22     20.19 o 
   2   2   1       14.91       29.98      1.22 o 
   3   2   1       23.55       20.86      1.39 o 
   4   2   1     1876.45     1788.91     29.02 o 
   5   2   1      240.74      172.15     26.44 o 
   6   2   1     1316.36     1378.70     26.63 o 
   7   2   1      488.41      475.92     23.72 o 
   8   2   1       17.65       14.93      2.96 o 
   9   2   1     1540.44     1533.36     56.95 o 
  10   2   1        4.94        9.46      5.90 o 
  11   2   1      263.68      329.71     36.49 o 
  12   2   1       20.38       11.84     10.48 o 
  13   2   1       89.25      105.62     24.45 o 
  14   2   1      142.59      156.46     29.30 o 
 -12   3   1      112.10      114.27     25.25 o 
 -11   3   1        3.65      -11.91     11.91 o 
 -10   3   1        6.06       -0.02      8.47 o 
  -9   3   1      152.86      152.08     24.93 o 
  -8   3   1       91.21       71.89      8.35 o 
  -7   3   1       13.35        9.71      3.67 o 
  -6   3   1      200.21      187.97     15.49 o 
  -5   3   1     1733.41     1675.11     40.02 o 
  -4   3   1     1056.59     1178.23     31.35 o 
  -3   3   1      592.57      534.40     19.26 o 
  -2   3   1      455.77      493.57     20.60 o 
  -1   3   1     1380.46     1400.43     28.38 o 
   0   3   1     4397.25     4330.10     40.26 o 
   1   3   1      776.63      800.61     10.58 o 
   2   3   1    14080.43    14774.75    111.80 o 
   3   3   1    13450.31    13872.96     75.29 o 
   4   3   1     5367.54     5109.59     39.85 o 
   5   3   1      793.31      840.68     13.86 o 
   6   3   1      157.34      177.10      7.25 o 
   7   3   1      179.21      160.08     12.60 o 
   8   3   1      420.95      415.10     14.71 o 
   9   3   1     1185.49     1153.41     65.89 o 
  10   3   1     1229.03     1322.64     66.52 o 
  11   3   1      329.07      348.02     36.07 o 
  12   3   1       27.18       40.45     14.37 o 
  13   3   1      179.02      179.98     28.60 o 
  14   3   1        0.45       19.85     12.42 o 
 -12   4   1       26.65       14.12     13.04 o 
 -11   4   1      392.09      291.83     38.82 o 
 -10   4   1      101.84       99.30     22.26 o 
  -9   4   1      138.23      105.70     21.07 o 
  -8   4   1      304.06      300.77     24.72 o 
  -7   4   1       33.61       29.39      6.01 o 
  -6   4   1     1552.06     1544.78     42.03 o 
  -5   4   1      334.19      350.50     18.37 o 
  -4   4   1       83.64      108.13     16.33 o 
  -3   4   1      666.30      609.53     22.47 o 
  -2   4   1      605.43      610.13     21.03 o 
  -1   4   1       43.35       53.44      7.16 o 
   0   4   1      758.08      876.01     16.71 o 
   1   4   1       81.77       73.45      3.60 o 
   2   4   1     2982.51     2779.29     35.40 o 
   3   4   1     1353.49     1365.78     14.76 o 
   4   4   1        0.40        0.84      0.77 o 
   5   4   1     2354.92     2298.58     24.31 o 
   6   4   1        7.72        3.10      1.28 o 
   7   4   1     3312.48     3273.27     43.90 o 
   8   4   1     1190.48     1082.94     53.04 o 
   9   4   1      341.41      368.26     25.58 o 
  10   4   1      117.28      127.73     19.47 o 
  11   4   1      863.17      965.42     58.65 o 
  12   4   1        0.38        6.87     11.34 o 
  13   4   1      220.14      197.78     30.79 o 
  14   4   1      196.41      235.18     34.17 o 
 -11   5   1        1.38       -3.31     11.50 o 
 -10   5   1        3.17       -0.25      7.83 o 
  -9   5   1      221.59      212.82     30.42 o 
  -8   5   1      352.33      367.24     36.00 o 
  -7   5   1      168.33      183.45     15.31 o 
  -6   5   1       14.10        7.29      6.73 o 
  -5   5   1      150.73      144.43     13.01 o 
  -4   5   1      157.63      163.28     17.65 o 
  -3   5   1     1462.27     1457.56     38.64 o 
  -2   5   1     6142.07     6042.31     73.58 o 
  -1   5   1      334.27      347.32     12.61 o 
   0   5   1     4107.82     4225.87     58.50 o 
   1   5   1     7906.24     8142.84    101.82 o 
   2   5   1     2770.94     3009.09     35.01 o 
   3   5   1      252.92      252.09      7.07 o 
   4   5   1      162.67      125.90      4.48 o 
   5   5   1       46.88       54.26      3.78 o 
   6   5   1       79.58      100.80      5.33 o 
   7   5   1      116.33      126.37      6.52 o 
   8   5   1       35.49       21.16      2.35 o 
   9   5   1       23.05       18.83      6.91 o 
  10   5   1      250.66      260.55     19.16 o 
  11   5   1      728.36      755.28     51.14 o 
  12   5   1     2066.59     2086.48     92.56 o 
  13   5   1      276.80      283.44     34.83 o 
  14   5   1        6.86       -5.29      7.99 o 
  15   5   1      281.32      288.47     39.88 o 
 -10   6   1      175.82      171.87     30.42 o 
  -9   6   1        0.18       -2.41     10.05 o 
  -8   6   1       10.26       15.04      5.86 o 
  -7   6   1      634.86      577.74     28.86 o 
  -6   6   1      728.47      692.12     30.97 o 
  -5   6   1        1.52       11.14     10.82 o 
  -4   6   1       22.48       26.36      4.95 o 
  -3   6   1      298.24      301.68     14.89 o 
  -2   6   1     4337.96     4446.21     62.39 o 
  -1   6   1     1764.87     1909.70     34.81 o 
   0   6   1      651.64      658.71     21.50 o 
   1   6   1       84.53       53.62      4.16 o 
   2   6   1       54.54       43.03      3.55 o 
   3   6   1     1388.46     1289.21     22.24 o 
   4   6   1      271.03      277.74      8.44 o 
   5   6   1     2803.41     2593.98     30.08 o 
   6   6   1      544.80      566.80     13.36 o 
   7   6   1     2244.44     2286.96     31.05 o 
   8   6   1      128.57      131.88      8.38 o 
   9   6   1      216.58      192.79      9.04 o 
  10   6   1     3393.52     3495.64     87.70 o 
  11   6   1      997.54     1047.09     35.05 o 
  12   6   1       97.07      101.17     14.66 o 
  13   6   1      624.45      593.98     45.90 o 
  14   6   1       22.24       19.57     18.89 o 
  15   6   1       77.56       79.99     28.44 o 
  -9   7   1       54.79       51.88     14.86 o 
  -8   7   1      277.65      280.77     25.01 o 
  -7   7   1      118.28      104.39     10.98 o 
  -6   7   1        6.32       -4.88      4.88 o 
  -5   7   1      298.58      326.29     17.88 o 
  -4   7   1       96.40       88.00      8.97 o 
  -3   7   1      734.68      730.77     24.68 o 
  -2   7   1     2420.88     2495.45     45.82 o 
  -1   7   1      314.11      396.56     15.72 o 
   0   7   1     8308.14     8324.43    382.01 o 
   1   7   1        0.38        2.52      1.66 o 
   2   7   1       57.89       51.70      5.46 o 
   3   7   1       31.60       47.06      4.26 o 
   4   7   1      269.14      291.20      9.13 o 
   5   7   1     1888.85     1875.93     30.34 o 
   6   7   1      211.85      192.10      8.38 o 
   7   7   1      813.07      833.75     17.75 o 
   8   7   1      799.46      798.60     18.19 o 
   9   7   1      607.41      575.39     18.25 o 
  10   7   1        4.34        9.26      4.49 o 
  11   7   1     3229.43     3412.19    142.89 o 
  12   7   1      323.65      325.86     25.17 o 
  13   7   1      216.51      228.35     35.10 o 
  14   7   1      327.37      296.91     28.90 o 
  -8   8   1       68.46       62.07     25.31 o 
  -7   8   1      505.54      526.15     25.66 o 
  -6   8   1        0.45        1.36      4.33 o 
  -5   8   1      917.17      942.85     32.26 o 
  -4   8   1       39.08       48.07      6.86 o 
  -3   8   1       34.29       32.87      5.55 o 
  -2   8   1     3130.00     3262.60     56.42 o 
  -1   8   1     1436.07     1481.86     41.53 o 
   0   8   1       73.65       66.16      6.39 o 
   1   8   1      764.13      709.59     31.81 o 
   2   8   1      174.62      172.51     10.62 o 
   3   8   1     2472.29     2261.00     47.40 o 
   4   8   1     1314.82     1218.55     24.62 o 
   5   8   1       69.78       67.14      5.61 o 
   6   8   1      854.42      763.41     26.44 o 
   7   8   1     2323.91     2242.11     31.21 o 
   8   8   1       56.66       43.10      4.51 o 
   9   8   1      860.74      909.92     22.48 o 
  10   8   1      208.18      213.56     14.31 o 
  11   8   1       60.76       55.02     10.51 o 
  12   8   1      256.01      284.25     43.36 o 
  13   8   1      152.57      114.76     25.57 o 
  14   8   1      110.28      105.78     25.20 o 
  -7   9   1      340.31      364.78     22.22 o 
  -6   9   1       57.42       58.00      8.85 o 
  -5   9   1       16.27       11.45      7.28 o 
  -4   9   1      663.56      702.06     27.84 o 
  -3   9   1       48.13       65.19      7.96 o 
  -2   9   1      459.93      453.94     24.52 o 
  -1   9   1       47.92       54.12      8.52 o 
   0   9   1      370.63      376.02     22.10 o 
   1   9   1      214.64      209.62     15.29 o 
   2   9   1      480.59      447.90     18.61 o 
   3   9   1      103.32       86.96      7.98 o 
   4   9   1      212.24      227.52     12.28 o 
   5   9   1      417.29      404.22     14.63 o 
   6   9   1       58.81       48.61      5.84 o 
   7   9   1      220.07      213.55     13.57 o 
   8   9   1      366.29      349.64     17.91 o 
   9   9   1       63.43       64.45      6.38 o 
  10   9   1      974.16     1021.34     33.79 o 
  11   9   1      145.13      151.12     31.13 o 
  12   9   1        2.10       -2.77      6.24 o 
  13   9   1      232.89      206.34     32.72 o 
  14   9   1       39.47       23.64     13.29 o 
  -6  10   1       38.21       34.47     12.84 o 
  -5  10   1      833.28      950.87     58.92 o 
  -4  10   1      163.96      181.54     18.40 o 
  -3  10   1      284.61      279.39     31.94 o 
  -2  10   1      298.50      339.61     34.34 o 
  -1  10   1       76.24       52.02     23.58 o 
   0  10   1      371.82      371.22     23.13 o 
   1  10   1      391.07      381.08     29.52 o 
   2  10   1      287.11      283.77     18.49 o 
   3  10   1     2051.65     2039.33     73.94 o 
   4  10   1      193.19      196.29     17.76 o 
   5  10   1      362.33      351.46     18.20 o 
   6  10   1      734.29      753.24     27.25 o 
   7  10   1       30.38       22.54      7.63 o 
   8  10   1     1617.24     1558.70     40.50 o 
   9  10   1      828.90      815.63     28.68 o 
  10  10   1        3.78        7.55      6.23 o 
  11  10   1      122.27      105.44     22.13 o 
  12  10   1       29.69       34.80     13.99 o 
  13  10   1        0.09       -0.76      7.64 o 
  -4  11   1      480.31      504.69     44.78 o 
  -3  11   1        0.93       -4.12      8.74 o 
  -2  11   1      227.99      214.13     29.13 o 
  -1  11   1      112.35       93.53     18.99 o 
   0  11   1       40.75       35.53     12.05 o 
   1  11   1      731.77      748.02     51.85 o 
   2  11   1       50.52       33.93     18.84 o 
   3  11   1       12.86        4.81      5.42 o 
   4  11   1       18.20       14.25      9.06 o 
   5  11   1       60.43       71.15     21.22 o 
   6  11   1      889.82      947.78     32.11 o 
   7  11   1      169.49      174.50     13.49 o 
   8  11   1        7.81        3.69      3.61 o 
   9  11   1      685.39      655.19     34.24 o 
  10  11   1      610.48      626.87     69.58 o 
  11  11   1       37.15       55.00     12.97 o 
  12  11   1        5.58        9.42      9.45 o 
  13  11   1       20.54       30.61     15.34 o 
  -3  12   1        0.30        1.12      9.48 o 
  -2  12   1       87.05       82.88     19.80 o 
  -1  12   1       10.28        6.50      8.13 o 
   0  12   1       10.20       13.64      8.22 o 
   1  12   1        0.85       -7.27      7.27 o 
   2  12   1       87.36       60.15     11.21 o 
   3  12   1     1092.40     1061.69     54.21 o 
   4  12   1       61.96       57.44     11.01 o 
   5  12   1      224.43      221.24     21.10 o 
   6  12   1      215.99      234.72     20.95 o 
   7  12   1       57.49       46.54      8.74 o 
   8  12   1     1143.09     1149.72     46.28 o 
   9  12   1       27.93       18.11      5.15 o 
  10  12   1        3.52        4.98      6.95 o 
  11  12   1      189.11      202.03     36.26 o 
  12  12   1       12.78       -4.91      9.86 o 
   0  13   1      130.42      139.21     25.50 o 
   1  13   1      865.54      955.58     54.60 o 
   2  13   1       94.36       71.08     13.55 o 
   3  13   1      132.12      120.33     16.96 o 
   4  13   1      227.14      229.42     22.81 o 
   5  13   1      110.55       68.67     12.96 o 
   6  13   1     1144.57     1118.32     49.22 o 
   7  13   1       99.70       87.94     13.53 o 
   8  13   1        3.97       -3.36      8.41 o 
   9  13   1      895.41      946.70     43.22 o 
  10  13   1       82.79       96.27     21.49 o 
   4  14   1      366.72      402.58     31.81 o 
   5  14   1       38.67       53.17     11.65 o 
   6  14   1        4.90       -0.84      5.77 o 
   7  14   1      109.08      112.98     24.94 o 
  -9 -12   2       18.16       23.10     11.98 o 
  -8 -12   2       44.65       32.17      8.53 o 
  -7 -12   2        3.15        0.19      6.05 o 
  -6 -12   2       37.53       24.17      9.30 o 
  -5 -12   2       52.37       48.20     10.30 o 
  -4 -12   2       26.66       20.90      7.20 o 
  -3 -12   2      229.80      218.70     22.54 o 
  -2 -12   2        0.82       -0.57      5.25 o 
  -1 -12   2       17.85       27.44      9.27 o 
   0 -12   2       27.17       11.96     10.02 o 
 -11 -11   2      295.74      353.52     38.10 o 
 -10 -11   2      112.93       86.56     19.13 o 
  -9 -11   2        4.77       -2.50      8.28 o 
  -8 -11   2      176.23      195.13     21.04 o 
  -7 -11   2        1.49       -1.98     13.06 o 
  -6 -11   2        8.58        2.43      8.79 o 
  -5 -11   2       38.89       21.89     10.69 o 
  -4 -11   2       10.54       12.22      5.96 o 
  -3 -11   2       23.06        8.36      6.01 o 
  -2 -11   2       71.37       56.51     11.30 o 
  -1 -11   2       15.48       28.63      8.89 o 
   0 -11   2        1.17       13.74     11.55 o 
   1 -11   2       92.14       91.73     19.76 o 
   2 -11   2        1.25        8.68      7.78 o 
 -12 -10   2        9.41        5.60      9.41 o 
 -11 -10   2        4.58        6.22      4.90 o 
 -10 -10   2      192.16      177.83     17.93 o 
  -9 -10   2      235.59      245.08     29.56 o 
  -8 -10   2        6.95        0.97      8.19 o 
  -7 -10   2       75.56       71.57     10.72 o 
  -6 -10   2      152.72      164.27     16.46 o 
  -5 -10   2      127.95      125.23     11.36 o 
  -4 -10   2        5.49        0.91      4.36 o 
  -3 -10   2       49.38       47.69      7.44 o 
  -2 -10   2      234.91      233.57     16.46 o 
  -1 -10   2     1293.50     1300.33     39.92 o 
   0 -10   2        3.24        1.86      9.11 o 
   1 -10   2       31.21       39.45      8.99 o 
   2 -10   2      178.50      161.92     18.05 o 
   3 -10   2       44.19       39.33     12.58 o 
   4 -10   2      117.52      126.77     33.24 o 
 -13  -9   2       84.34       58.98     11.89 o 
 -12  -9   2      230.91      231.80     47.83 o 
 -11  -9   2      479.76      438.15     93.20 o 
 -10  -9   2        3.55        2.34      5.17 o 
  -9  -9   2       68.07       57.80      7.87 o 
  -8  -9   2      419.02      409.01     16.83 o 
  -7  -9   2      577.64      537.01     20.71 o 
  -6  -9   2      148.20      133.94      9.33 o 
  -5  -9   2      115.53       99.48      9.51 o 
  -4  -9   2      356.24      332.53     17.80 o 
  -3  -9   2     3795.44     3687.59     67.84 o 
  -2  -9   2      213.01      186.31     17.19 o 
  -1  -9   2     1268.58     1218.34     50.52 o 
   0  -9   2        2.37        6.33      5.17 o 
   1  -9   2        5.15       13.12      5.28 o 
   2  -9   2      363.23      393.71     26.21 o 
   3  -9   2      352.40      345.06     25.09 o 
   4  -9   2       22.38       23.30     11.30 o 
   5  -9   2      266.59      289.03     31.46 o 
 -13  -8   2      501.21      447.76     56.49 o 
 -12  -8   2       32.41       41.79     14.78 o 
 -11  -8   2       49.57       36.05      9.55 o 
 -10  -8   2      351.93      309.76     43.36 o 
  -9  -8   2      100.13      119.58     17.69 o 
  -8  -8   2       82.21      102.51     10.07 o 
  -7  -8   2      428.40      404.65     15.72 o 
  -6  -8   2       19.88       26.56      4.49 o 
  -5  -8   2     4985.56     5029.58     62.74 o 
  -4  -8   2      769.04      785.59     20.91 o 
  -3  -8   2       44.49       42.06      7.14 o 
  -2  -8   2      731.31      674.63     26.70 o 
  -1  -8   2     1755.19     1795.82     50.59 o 
   0  -8   2     1196.49     1238.08     42.51 o 
   1  -8   2      134.43      131.13     14.08 o 
   2  -8   2      231.81      237.38     15.41 o 
   3  -8   2       47.65       49.04      9.33 o 
   4  -8   2       63.62       80.92     11.73 o 
   5  -8   2       16.09       21.04      5.44 o 
   6  -8   2      146.56      137.78     18.52 o 
   7  -8   2      280.25      260.65     25.77 o 
 -14  -7   2       90.59      106.39     23.78 o 
 -13  -7   2        0.09       -9.30      9.30 o 
 -12  -7   2      219.59      255.87     22.00 o 
 -11  -7   2      512.43      470.99     28.63 o 
 -10  -7   2       65.59       44.73      7.99 o 
  -9  -7   2      225.60      227.26     14.68 o 
  -8  -7   2       28.76       23.03      4.11 o 
  -7  -7   2      427.16      424.66     15.29 o 
  -6  -7   2     2010.68     1942.19     34.37 o 
  -5  -7   2     4612.10     4419.83     56.54 o 
  -4  -7   2       53.56       58.22      5.39 o 
  -3  -7   2     4036.47     3940.78     49.91 o 
  -2  -7   2      409.95      369.60     19.83 o 
  -1  -7   2       43.27       53.07      7.92 o 
   0  -7   2      653.80      673.59     28.86 o 
   1  -7   2       64.48       76.52      8.08 o 
   2  -7   2      375.74      379.20     18.36 o 
   3  -7   2        2.15        1.21      4.38 o 
   4  -7   2        0.25        1.33      3.70 o 
   5  -7   2      877.26      888.63     31.45 o 
   6  -7   2        0.72        4.88      6.99 o 
   7  -7   2        1.57        5.23     14.71 o 
   8  -7   2      353.83      324.53     29.17 o 
 -14  -6   2       23.49       18.31      8.55 o 
 -13  -6   2     1092.36     1162.98     51.19 o 
 -12  -6   2        0.76       -1.86     12.23 o 
 -11  -6   2      810.54      727.00     35.75 o 
 -10  -6   2      131.88      125.55     15.95 o 
  -9  -6   2        0.49       -6.38      6.38 o 
  -8  -6   2      889.76      911.72     27.63 o 
  -7  -6   2      548.09      572.15     26.10 o 
  -6  -6   2      152.03      158.88      8.73 o 
  -5  -6   2    11296.33    10946.84    102.34 o 
  -4  -6   2       64.92       77.19      5.97 o 
  -3  -6   2      404.28      352.68     12.15 o 
  -2  -6   2     1136.05     1101.12     28.25 o 
  -1  -6   2      882.33      819.07     29.11 o 
   0  -6   2     5507.32     5560.22     92.71 o 
   1  -6   2     1609.96     1626.56     34.35 o 
   2  -6   2       44.71       48.58      7.64 o 
   3  -6   2       43.80       31.94      5.42 o 
   4  -6   2      263.31      268.42     15.86 o 
   5  -6   2       13.18        4.10      3.23 o 
   6  -6   2      209.49      273.45     17.26 o 
   7  -6   2      221.56      251.24     23.35 o 
   8  -6   2      237.50      229.03     23.52 o 
   9  -6   2        4.28        7.90     16.44 o 
 -14  -5   2       36.21       27.04     15.18 o 
 -13  -5   2       91.31      127.63     17.66 o 
 -12  -5   2       94.59      112.50     15.07 o 
 -11  -5   2       29.35       37.32      6.41 o 
 -10  -5   2      186.81      220.29     22.42 o 
  -9  -5   2      263.82      266.84     19.42 o 
  -8  -5   2        5.51        1.45      4.15 o 
  -7  -5   2      646.10      667.40     27.30 o 
  -6  -5   2      520.86      497.54     22.52 o 
  -5  -5   2        8.32       11.70      2.90 o 
  -4  -5   2       97.60      131.16      7.16 o 
  -3  -5   2     2858.74     2730.50     36.27 o 
  -2  -5   2       27.38       25.18      2.84 o 
  -1  -5   2       11.29        9.63      2.96 o 
   0  -5   2      646.18      626.50     24.31 o 
   1  -5   2      470.52      425.08     16.21 o 
   2  -5   2      820.32      818.68     25.69 o 
   3  -5   2       87.96       63.88      7.22 o 
   4  -5   2       11.43        8.05      5.58 o 
   5  -5   2       42.02       36.59      6.10 o 
   6  -5   2       15.89       17.13      4.89 o 
   7  -5   2      870.56      824.97     40.68 o 
   8  -5   2      776.05      848.00     43.63 o 
   9  -5   2        1.29       -0.83      5.46 o 
  10  -5   2      106.59      103.56     17.66 o 
 -14  -4   2       12.23       18.60     11.71 o 
 -13  -4   2      986.90     1031.85     58.88 o 
 -12  -4   2       30.59       34.91      9.42 o 
 -11  -4   2      189.58      188.26     12.80 o 
 -10  -4   2      133.92      126.20     10.27 o 
  -9  -4   2        3.94        0.72      4.10 o 
  -8  -4   2     3558.04     3535.71     73.46 o 
  -7  -4   2      157.30      128.69     18.19 o 
  -6  -4   2     1126.77     1203.52     34.91 o 
  -5  -4   2     1007.03      927.31     28.94 o 
  -4  -4   2       38.82       24.63      3.45 o 
  -3  -4   2     3381.86     3306.57     46.26 o 
  -2  -4   2     5738.00     5452.48     67.70 o 
  -1  -4   2     3879.67     3546.43     59.75 o 
   0  -4   2     3152.73     2951.74     55.01 o 
   1  -4   2     5211.75     5495.18     75.13 o 
   2  -4   2      739.04      643.14     25.15 o 
   3  -4   2     3735.42     3645.44     65.78 o 
   4  -4   2       23.01       24.60      4.70 o 
   5  -4   2     1070.09     1085.83     29.85 o 
   6  -4   2       76.88       53.60      9.60 o 
   7  -4   2     1138.87      999.55     43.34 o 
   8  -4   2      548.69      595.92     35.23 o 
   9  -4   2       28.59       28.60      9.82 o 
  10  -4   2        6.68        3.73      7.08 o 
  11  -4   2      202.12      219.14     41.06 o 
 -14  -3   2      259.10      204.08     31.56 o 
 -13  -3   2      228.63      232.91     32.13 o 
 -12  -3   2       12.98       37.78     10.09 o 
 -11  -3   2       59.28       47.08      9.15 o 
 -10  -3   2      738.29      776.61     25.45 o 
  -9  -3   2      528.31      535.54     19.69 o 
  -8  -3   2      871.39      854.90     32.90 o 
  -7  -3   2     4751.76     4270.07    319.86 o 
  -6  -3   2       19.90       21.94      4.13 o 
  -5  -3   2     1693.56     1654.53     29.28 o 
  -4  -3   2       55.05       40.75      5.38 o 
  -3  -3   2      234.22      226.13      9.20 o 
  -2  -3   2    10164.46     9865.70    133.87 o 
  -1  -3   2      100.15       71.66      4.68 o 
   0  -3   2       74.84       60.39      6.18 o 
   1  -3   2      434.61      477.10     17.51 o 
   2  -3   2      191.44      258.17     11.28 o 
   3  -3   2     2467.71     2373.78     40.38 o 
   4  -3   2      758.07      724.02     21.72 o 
   5  -3   2      374.73      406.28     19.51 o 
   6  -3   2     3434.64     3513.11     78.44 o 
   7  -3   2      752.88      724.16     49.83 o 
   8  -3   2       13.55        7.54      8.49 o 
   9  -3   2      171.04      176.21     28.63 o 
  10  -3   2      249.83      307.23     39.13 o 
  11  -3   2       23.31       52.48     17.94 o 
  12  -3   2        6.73       -4.07      8.66 o 
 -14  -2   2      140.79      132.23     28.36 o 
 -13  -2   2       44.09       26.75     13.28 o 
 -12  -2   2       73.25       79.89     20.12 o 
 -11  -2   2      256.44      268.99     28.81 o 
 -10  -2   2      391.59      409.14     18.69 o 
  -9  -2   2      188.04      172.29     11.35 o 
  -8  -2   2     3393.90     3452.74     54.23 o 
  -7  -2   2     2910.72     3306.24     50.29 o 
  -6  -2   2     3074.31     3087.61    193.91 o 
  -5  -2   2      131.71      119.71      7.19 o 
  -4  -2   2      307.87      287.96      9.70 o 
  -3  -2   2     6304.55     6281.23    131.29 o 
  -2  -2   2     1747.68     1918.78     35.03 o 
  -1  -2   2     5625.19     5901.87     65.73 o 
   0  -2   2    21341.73    21711.21    236.96 o 
   1  -2   2     7771.13     7923.86     81.16 o 
   2  -2   2      303.95      266.91     10.51 o 
   3  -2   2     4204.72     4426.54     56.85 o 
   4  -2   2     1845.62     2189.06     50.64 o 
   5  -2   2    24340.28    24582.62    409.03 o 
   6  -2   2        4.27        8.63      6.88 o 
   7  -2   2      163.36      158.08     22.58 o 
   8  -2   2       11.92        4.69      7.37 o 
   9  -2   2       53.86       32.22     13.46 o 
  10  -2   2      160.78      169.85     28.27 o 
  11  -2   2      536.24      553.92     53.00 o 
  12  -2   2        0.11       -0.54      7.62 o 
 -14  -1   2      101.53       97.27     23.74 o 
 -13  -1   2        0.96       -2.04      9.00 o 
 -12  -1   2       51.61       61.62     17.67 o 
 -11  -1   2       44.44       41.02     14.18 o 
 -10  -1   2     1285.14     1274.64     34.75 o 
  -9  -1   2        3.95        2.51      3.27 o 
  -8  -1   2     1242.92     1310.66     31.53 o 
  -7  -1   2     2923.00     3037.86     48.48 o 
  -6  -1   2      689.90      720.87     34.13 o 
  -5  -1   2     8198.05     7921.79    231.43 o 
  -4  -1   2     2100.89     2033.33     61.14 o 
  -3  -1   2      618.98      597.51     17.66 o 
  -2  -1   2    60392.06    62448.02    605.15 o 
  -1  -1   2      751.52      812.87     13.58 o 
   0  -1   2      939.42      838.34     15.81 o 
   1  -1   2      288.87      340.19      7.90 o 
   2  -1   2     3700.07     3710.54     93.85 o 
   3  -1   2    20410.32    20831.65    233.96 o 
   4  -1   2     1487.10     1201.43     48.52 o 
   5  -1   2       29.49       42.38      5.46 o 
   6  -1   2    11853.32    12174.74    238.47 o 
   7  -1   2      486.65      531.53     39.09 o 
   8  -1   2      312.49      272.38     30.04 o 
   9  -1   2      414.37      495.66     43.16 o 
  10  -1   2       60.25       50.60     14.14 o 
  11  -1   2      653.04      706.01     57.93 o 
  12  -1   2       59.92       49.11     17.44 o 
  13  -1   2       30.55       17.94     10.50 o 
 -13   0   2        7.03       19.47     11.12 o 
 -12   0   2      637.63      724.72     58.06 o 
 -11   0   2        0.10        4.20      8.27 o 
 -10   0   2      746.55      715.33     45.30 o 
  -9   0   2      174.20      177.07     12.30 o 
  -8   0   2     3656.21     3731.89     59.99 o 
  -7   0   2     2959.22     3133.03     54.05 o 
  -6   0   2       45.77       36.37      3.02 o 
  -5   0   2     2332.07     2338.21     47.03 o 
  -4   0   2      686.56      606.99     13.09 o 
  -3   0   2     2986.63     3013.05     46.69 o 
  -2   0   2      897.90      907.24     22.32 o 
  -1   0   2     1232.42     1286.00     17.81 o 
   0   0   2       91.60       75.44      4.90 o 
   1   0   2     1928.01     1897.61     16.99 o 
   2   0   2     2446.30     2700.06     30.81 o 
   3   0   2    12212.24    12603.82    211.54 o 
   4   0   2    11638.53    12241.64    112.14 o 
   5   0   2     6866.15     6950.47     71.26 o 
   6   0   2      138.95      130.52      7.57 o 
   7   0   2      844.91      880.41     21.96 o 
   8   0   2       47.51       34.81     11.23 o 
   9   0   2      657.17      676.62     49.08 o 
  10   0   2      168.48      208.31     28.85 o 
  11   0   2      351.55      341.55     39.53 o 
  12   0   2       10.67        7.44     10.34 o 
  13   0   2      546.14      659.17     60.07 o 
 -13   1   2      146.63      150.95     28.64 o 
 -12   1   2      350.65      357.87     41.94 o 
 -11   1   2       18.51       12.30      9.78 o 
 -10   1   2       92.35       87.76     28.48 o 
  -9   1   2      888.55      886.60     34.08 o 
  -8   1   2        2.25       -0.22      1.89 o 
  -7   1   2       75.09       80.45      5.32 o 
  -6   1   2     4262.76     4373.78     49.21 o 
  -5   1   2     2778.74     2690.39     34.18 o 
  -4   1   2     1615.43     1587.64     25.75 o 
  -3   1   2     6211.43     5858.45     79.71 o 
  -2   1   2     4405.55     4472.22     48.17 o 
  -1   1   2     5186.71     5465.76     41.61 o 
   0   1   2    14230.71    14699.26    109.43 o 
   1   1   2      613.19      698.94      8.50 o 
   2   1   2       82.47      108.11      4.72 o 
   3   1   2     3270.08     3574.60    182.92 o 
   4   1   2      942.40     1048.29     40.04 o 
   5   1   2      108.82      155.47     16.48 o 
   6   1   2     5722.21     5543.08    206.60 o 
   7   1   2        2.86        8.65     19.59 o 
   8   1   2     2776.91     2863.38     97.25 o 
   9   1   2     1417.99     1516.99     72.58 o 
  10   1   2     2490.50     2625.47    103.25 o 
  11   1   2      395.82      487.67     44.97 o 
  12   1   2        0.15        4.54      8.72 o 
  13   1   2        5.39        5.81      9.82 o 
  14   1   2      136.14      162.56     30.47 o 
 -13   2   2       26.00        5.94     11.68 o 
 -12   2   2      124.54      131.97     26.93 o 
 -11   2   2      160.27      179.07     29.27 o 
 -10   2   2      206.23      241.95     31.67 o 
  -9   2   2        0.94        7.51      4.93 o 
  -8   2   2      123.05      113.12      8.38 o 
  -7   2   2        4.37        3.82      1.69 o 
  -6   2   2     2804.85     3068.77     46.00 o 
  -5   2   2     1777.03     1874.57     32.80 o 
  -4   2   2     3569.75     3464.94     36.18 o 
  -3   2   2      429.48      399.33     10.54 o 
  -2   2   2      108.57       67.57      3.32 o 
  -1   2   2     3366.60     3400.43     44.01 o 
   0   2   2     4071.98     4021.99     56.73 o 
   1   2   2    11772.27    12805.89     88.60 o 
   2   2   2      457.12      465.15      5.65 o 
   3   2   2     1154.20     1197.76     24.48 o 
   4   2   2      327.94      372.19     35.07 o 
   5   2   2     1803.21     1776.48     56.91 o 
   6   2   2      455.22      447.53     28.96 o 
   7   2   2      733.45      703.20     28.82 o 
   8   2   2      337.69      275.39      8.08 o 
   9   2   2     1672.08     1801.09     76.89 o 
  10   2   2       33.89       34.62     11.81 o 
  11   2   2      112.30      109.66     21.06 o 
  12   2   2      151.84      201.54     29.78 o 
  13   2   2      205.32      278.91     37.69 o 
  14   2   2      212.11      225.57     35.00 o 
 -12   3   2      181.77      189.01     32.10 o 
 -11   3   2        3.53       -1.77      7.15 o 
 -10   3   2        2.35        4.25      7.11 o 
  -9   3   2     1441.30     1502.68     77.79 o 
  -8   3   2       43.46       27.44      4.29 o 
  -7   3   2       63.36       53.54      6.03 o 
  -6   3   2      729.80      714.74     21.35 o 
  -5   3   2      947.29      870.91     22.98 o 
  -4   3   2     2994.96     2901.85     44.40 o 
  -3   3   2        4.62        1.89      1.67 o 
  -2   3   2       50.33       33.80      4.26 o 
  -1   3   2     1057.98     1158.96     20.93 o 
   0   3   2      176.74      135.50      4.57 o 
   1   3   2     4088.77     4121.24     63.38 o 
   2   3   2     3017.27     3120.52     31.69 o 
   3   3   2     1984.28     1999.22     22.86 o 
   4   3   2       24.46       22.38      2.14 o 
   5   3   2      205.38      197.95     12.18 o 
   6   3   2     2412.43     2589.62     43.76 o 
   7   3   2      614.39      578.58     19.01 o 
   8   3   2     2904.65     2387.77     28.56 o 
   9   3   2      233.47      258.03     26.89 o 
  10   3   2      144.42      151.05     23.01 o 
  11   3   2        2.13        0.23      8.05 o 
  12   3   2       36.97       35.14     14.85 o 
  13   3   2       17.98       32.85     13.33 o 
  14   3   2       45.61       80.20     21.28 o 
 -12   4   2       28.41       20.44     13.88 o 
 -11   4   2      249.69      243.75     36.15 o 
 -10   4   2       16.05       -9.08     10.78 o 
  -9   4   2      184.04      211.78     29.54 o 
  -8   4   2      149.36      146.92     12.97 o 
  -7   4   2      129.60      128.81     19.91 o 
  -6   4   2       35.19       23.82      9.86 o 
  -5   4   2      120.34       99.89      9.93 o 
  -4   4   2     1029.09      991.22     31.08 o 
  -3   4   2     3601.63     3389.92     60.66 o 
  -2   4   2       34.77       34.22      5.06 o 
  -1   4   2       10.48        9.30      1.96 o 
   0   4   2      234.11      253.10     10.77 o 
   1   4   2     9749.36     9753.15    173.64 o 
   2   4   2     6266.26     6444.78    100.02 o 
   3   4   2    14477.86    14693.29     84.86 o 
   4   4   2      625.08      714.62      9.72 o 
   5   4   2      444.10      486.50      9.97 o 
   6   4   2      487.04      556.65     16.11 o 
   7   4   2     2275.27     2515.98     39.49 o 
   8   4   2       71.56       66.73      5.68 o 
   9   4   2     1195.07     1174.71     25.70 o 
  10   4   2     1039.44     1070.60     59.13 o 
  11   4   2       96.79       84.81     17.60 o 
  12   4   2      132.27      147.00     25.08 o 
  13   4   2        0.03       -2.19      8.27 o 
  14   4   2     1908.37     2149.60    107.91 o 
 -11   5   2       23.05       15.91      7.47 o 
 -10   5   2      227.60      200.29     31.39 o 
  -9   5   2      418.02      482.29     45.42 o 
  -8   5   2        2.68        0.99      3.67 o 
  -7   5   2     1084.37     1088.61     37.84 o 
  -6   5   2      551.07      549.07     33.14 o 
  -5   5   2       60.88       38.92      6.65 o 
  -4   5   2      808.29      809.75     29.40 o 
  -3   5   2      465.28      409.77     19.68 o 
  -2   5   2      453.59      400.36     18.10 o 
  -1   5   2     1492.44     1411.59     33.51 o 
   0   5   2      386.15      380.39     11.21 o 
   1   5   2       22.99       19.13      2.60 o 
   2   5   2      196.78      172.25      6.02 o 
   3   5   2      208.27      241.86      7.12 o 
   4   5   2    13827.41    13748.35     90.05 o 
   5   5   2     1520.02     1546.04     19.58 o 
   6   5   2      797.97      791.10     15.84 o 
   7   5   2      568.40      513.61     14.67 o 
   8   5   2      121.18      112.50      7.57 o 
   9   5   2     1238.91     1341.87     44.18 o 
  10   5   2       10.79        3.27      4.35 o 
  11   5   2      225.09      209.74     19.63 o 
  12   5   2      706.96      672.87     62.17 o 
  13   5   2      415.63      419.72     31.42 o 
  14   5   2        2.99       19.82      8.82 o 
  15   5   2      282.22      265.14     27.40 o 
 -10   6   2       11.15        2.02      9.80 o 
  -9   6   2       87.72      123.85     25.16 o 
  -8   6   2       13.13        3.35      4.43 o 
  -7   6   2       31.83       35.60      7.63 o 
  -6   6   2     1771.06     1724.36     50.06 o 
  -5   6   2      284.26      294.09     19.23 o 
  -4   6   2       12.68        9.24      4.45 o 
  -3   6   2     8813.56     8915.55    128.14 o 
  -2   6   2      177.55      166.97     12.41 o 
  -1   6   2     5270.99     5249.25     65.18 o 
   0   6   2       54.49       60.75      4.91 o 
   1   6   2     1018.43     1043.22     51.58 o 
   2   6   2    17101.17    17976.02    153.15 o 
   3   6   2      716.12      865.67     19.14 o 
   4   6   2     1389.37     1337.29     21.78 o 
   5   6   2        1.67        9.99      1.42 o 
   6   6   2      327.88      252.32      8.77 o 
   7   6   2      170.29      174.31      7.76 o 
   8   6   2     2118.16     2156.09     34.39 o 
   9   6   2        0.66        1.08      2.12 o 
  10   6   2     2392.22     2461.03     65.29 o 
  11   6   2     1256.79     1294.80     87.39 o 
  12   6   2       18.32       17.31     10.14 o 
  13   6   2      393.87      452.58     31.99 o 
  14   6   2      643.89      625.77     40.19 o 
  15   6   2       33.91       14.82     21.32 o 
  -9   7   2       13.10        0.30      8.85 o 
  -8   7   2      650.81      715.41     56.29 o 
  -7   7   2       94.11       73.31     10.89 o 
  -6   7   2      196.06      189.42     16.66 o 
  -5   7   2       14.44        9.51      7.55 o 
  -4   7   2      169.41      161.13     20.24 o 
  -3   7   2     1462.29     1452.21     34.92 o 
  -2   7   2        0.32       -1.24      2.92 o 
  -1   7   2       23.92       29.07      4.19 o 
   0   7   2     3303.76     3676.65     95.73 o 
   1   7   2       23.73       11.25      2.06 o 
   2   7   2       40.46       63.54      6.69 o 
   3   7   2      622.10      511.62     11.73 o 
   4   7   2      914.21      801.08     17.00 o 
   5   7   2      108.89       97.48      5.16 o 
   6   7   2     1663.51     1633.26     23.86 o 
   7   7   2      638.24      612.73     15.01 o 
   8   7   2     1251.48     1239.19     27.30 o 
   9   7   2      780.45      803.47     26.32 o 
  10   7   2        2.57        4.15      3.70 o 
  11   7   2       31.67       18.85      6.00 o 
  12   7   2     1618.13     1655.28    113.24 o 
  13   7   2      206.64      208.21     34.95 o 
  14   7   2       22.02       13.95     12.11 o 
  -8   8   2       11.02       -5.72      6.69 o 
  -7   8   2      145.94      153.39     13.94 o 
  -6   8   2      237.47      235.26     16.34 o 
  -5   8   2        1.45       -2.50      4.14 o 
  -4   8   2      317.62      320.80     17.64 o 
  -3   8   2      704.16      695.83     24.93 o 
  -2   8   2     1757.96     1813.39     39.18 o 
  -1   8   2     6235.38     6309.41     80.63 o 
   0   8   2     1353.52     1393.84     36.49 o 
   1   8   2     1720.33     1633.04     35.33 o 
   2   8   2     2539.80     2465.89     53.66 o 
   3   8   2       91.90       73.49      4.82 o 
   4   8   2      899.51      944.96     19.84 o 
   5   8   2      410.86      370.40     12.11 o 
   6   8   2       98.19       87.92      6.49 o 
   7   8   2     1066.08     1013.37     19.32 o 
   8   8   2       23.82       23.62      3.21 o 
   9   8   2      486.96      499.09     16.26 o 
  10   8   2     1852.66     2000.39     66.26 o 
  11   8   2        1.82       -5.69      5.80 o 
  12   8   2      178.13      173.29     28.60 o 
  13   8   2      193.79      195.62     32.13 o 
  14   8   2        0.43       -7.35     12.22 o 
  -7   9   2      200.56      202.97     16.72 o 
  -6   9   2      471.73      470.61     24.21 o 
  -5   9   2      230.53      275.40     17.71 o 
  -4   9   2       10.46        4.17      4.08 o 
  -3   9   2       18.25       12.08      3.79 o 
  -2   9   2       49.64       47.75      6.54 o 
  -1   9   2     1378.16     1375.13     41.21 o 
   0   9   2     2383.54     2460.98     53.47 o 
   1   9   2      393.95      370.73     19.63 o 
   2   9   2     1422.26     1401.66     32.31 o 
   3   9   2      559.56      557.36     18.25 o 
   4   9   2        6.46        7.70      2.22 o 
   5   9   2     2049.40     1932.92     32.15 o 
   6   9   2       15.74       16.90      3.70 o 
   7   9   2       32.31       33.62      4.28 o 
   8   9   2      526.53      506.64     17.69 o 
   9   9   2       39.86       38.99      5.17 o 
  10   9   2       87.14       85.84     18.12 o 
  11   9   2        0.29       -0.99      4.41 o 
  12   9   2       51.00       35.02     14.16 o 
  13   9   2      456.83      413.53     47.46 o 
  14   9   2        1.57       -1.84      8.08 o 
  -6  10   2       82.85       83.21     17.91 o 
  -5  10   2      369.98      395.33     37.92 o 
  -4  10   2       94.57       55.85     14.61 o 
  -3  10   2       14.58        5.28      6.24 o 
  -2  10   2       74.12       63.87     15.65 o 
  -1  10   2      574.93      528.82     43.23 o 
   0  10   2       20.71       21.93      5.51 o 
   1  10   2      315.54      303.70     32.13 o 
   2  10   2      753.03      745.09     35.72 o 
   3  10   2      187.65      181.51     17.38 o 
   4  10   2      167.49      152.13     15.78 o 
   5  10   2       49.35       47.72      7.25 o 
   6  10   2      230.36      246.17     15.57 o 
   7  10   2      930.21      931.61     30.85 o 
   8  10   2       11.17        8.96      3.66 o 
   9  10   2      318.15      317.06     17.74 o 
  10  10   2        9.03        4.60      4.81 o 
  11  10   2       89.70       73.17     18.15 o 
  12  10   2      338.67      286.11     37.73 o 
  13  10   2       18.45        9.02      7.87 o 
  14  10   2       43.02       43.94     17.48 o 
  -5  11   2       13.57       -4.43     10.55 o 
  -4  11   2        5.04       31.77     12.52 o 
  -3  11   2      362.00      340.27     36.83 o 
  -2  11   2       86.29       72.48     16.90 o 
  -1  11   2       80.93       85.65     17.67 o 
   0  11   2      630.13      735.23     52.23 o 
   1  11   2        4.87       11.62      7.74 o 
   2  11   2      841.64      886.86     41.38 o 
   3  11   2      300.79      307.47     23.91 o 
   4  11   2       46.53       39.94      8.53 o 
   5  11   2     1007.22     1050.83     43.70 o 
   6  11   2      100.34      106.69     10.91 o 
   7  11   2     1691.63     1706.43     44.41 o 
   8  11   2      312.82      325.62     18.95 o 
   9  11   2      646.95      633.91     40.63 o 
  10  11   2      545.59      546.45     36.11 o 
  11  11   2      156.35      153.86     17.95 o 
  12  11   2       25.99       13.76     11.28 o 
  13  11   2      521.76      539.66     55.67 o 
  -3  12   2      229.76      215.83     30.30 o 
  -2  12   2      263.64      280.41     34.91 o 
  -1  12   2       11.18        8.23      9.81 o 
   0  12   2        3.38       -4.01     11.35 o 
   1  12   2       48.28       33.08     18.88 o 
   2  12   2       42.00       47.34     10.10 o 
   3  12   2      470.75      497.06     47.57 o 
   4  12   2      857.41      776.99     43.37 o 
   5  12   2       36.97       44.47     15.13 o 
   6  12   2       56.44       56.78     11.13 o 
   7  12   2       92.66       93.53     10.49 o 
   8  12   2      376.46      402.49     21.61 o 
   9  12   2      119.44      135.50     12.61 o 
  10  12   2       19.94        9.41      6.03 o 
  11  12   2      313.87      332.88     26.82 o 
  12  12   2      164.93      185.36     31.33 o 
  -1  13   2       49.72       26.40     12.81 o 
   0  13   2       93.04       54.21     17.23 o 
   1  13   2      434.90      472.15     34.49 o 
   2  13   2      698.50      684.74     64.92 o 
   3  13   2       30.01       12.68      6.92 o 
   4  13   2      102.31      100.76     28.90 o 
   5  13   2     1487.45     1446.81     56.79 o 
   6  13   2       33.39       26.87     11.18 o 
   7  13   2      139.64      151.86     21.62 o 
   8  13   2      121.41      131.73     20.42 o 
   9  13   2      124.42      117.90     16.16 o 
  10  13   2     1101.39     1259.00     74.13 o 
  11  13   2        0.01       -6.29      7.66 o 
   2  14   2        1.46       -7.65      9.07 o 
   3  14   2      435.29      429.49     33.25 o 
   4  14   2       22.38        4.90      8.15 o 
   5  14   2      391.97      391.71     33.70 o 
   6  14   2        8.44       -3.18     13.26 o 
   7  14   2      109.13       87.63     21.63 o 
   8  14   2      500.57      455.76     31.64 o 
  -8 -12   3       71.58       67.34     18.57 o 
  -7 -12   3       65.45       60.33     16.96 o 
  -6 -12   3       31.57       23.03      6.65 o 
  -5 -12   3       54.02       57.85     18.24 o 
  -4 -12   3        2.51        3.05      6.11 o 
  -3 -12   3        0.03        3.10      5.74 o 
  -2 -12   3      113.11      104.59     16.40 o 
 -10 -11   3      107.23      101.97     21.73 o 
  -9 -11   3      206.27      238.03     31.84 o 
  -8 -11   3       71.64       37.57     12.64 o 
  -7 -11   3       70.75       60.08     16.56 o 
  -6 -11   3       11.48        7.76      5.84 o 
  -5 -11   3        2.90        5.56      5.89 o 
  -4 -11   3      214.73      211.53     20.66 o 
  -3 -11   3      113.84      111.14     15.37 o 
  -2 -11   3      324.93      334.78     33.02 o 
  -1 -11   3       14.84       19.41      7.60 o 
   0 -11   3        1.19       25.96     12.49 o 
   1 -11   3      343.88      341.16     37.43 o 
 -11 -10   3        4.55        2.50      7.27 o 
 -10 -10   3      209.74      223.08     30.25 o 
  -9 -10   3      365.70      381.07     38.00 o 
  -8 -10   3        2.22       -1.96      8.66 o 
  -7 -10   3      145.76      135.97     23.02 o 
  -6 -10   3      226.22      217.33     15.44 o 
  -5 -10   3       28.54       19.53      5.31 o 
  -4 -10   3      126.90      115.17     11.88 o 
  -3 -10   3      542.32      503.47     24.41 o 
  -2 -10   3      475.49      449.07     25.57 o 
  -1 -10   3      458.55      434.34     23.73 o 
   0 -10   3      767.38      771.34     40.79 o 
   1 -10   3       22.52       20.35     13.88 o 
   2 -10   3      299.50      341.21     26.47 o 
   3 -10   3      187.90      189.00     20.62 o 
 -12  -9   3      504.79      439.87     89.42 o 
 -11  -9   3        0.99       -5.35      5.35 o 
 -10  -9   3      359.62      362.79     35.58 o 
  -9  -9   3       63.62       67.24     11.47 o 
  -8  -9   3      263.92      273.70     21.75 o 
  -7  -9   3      248.18      236.58     20.93 o 
  -6  -9   3      104.29       91.49      9.51 o 
  -5  -9   3        4.56        4.04      4.17 o 
  -4  -9   3       24.66       20.37      5.08 o 
  -3  -9   3      987.74      956.78     35.09 o 
  -2  -9   3     2875.79     2927.10     80.58 o 
  -1  -9   3      333.42      362.43     24.26 o 
   0  -9   3       57.29       79.93     19.10 o 
   1  -9   3      793.05      853.50     38.66 o 
   2  -9   3       28.77       38.54      8.34 o 
   3  -9   3       84.86       95.46     13.37 o 
   4  -9   3      417.86      414.28     45.96 o 
   5  -9   3       49.36       67.53     18.09 o 
 -13  -8   3      258.83      273.03     69.85 o 
 -12  -8   3      560.84      504.83     75.25 o 
 -11  -8   3      139.53      121.50     16.43 o 
 -10  -8   3       11.27       15.55      6.83 o 
  -9  -8   3     1329.21     1391.37     53.38 o 
  -8  -8   3      162.18      140.84     11.80 o 
  -7  -8   3      358.62      329.48     20.06 o 
  -6  -8   3      950.19      991.69     29.78 o 
  -5  -8   3     1511.70     1500.25     37.59 o 
  -4  -8   3     1134.08     1164.27     40.59 o 
  -3  -8   3      109.49      113.36     14.78 o 
  -2  -8   3     2251.55     2201.29     48.61 o 
  -1  -8   3     8475.78     8323.41    305.29 o 
   0  -8   3       12.03       29.01      9.74 o 
   1  -8   3      158.05      169.97     27.59 o 
   2  -8   3      208.49      209.56     18.79 o 
   3  -8   3       13.00       11.26      6.45 o 
   4  -8   3      483.04      537.39     25.68 o 
   5  -8   3      101.44       90.72     19.87 o 
   6  -8   3       19.39       13.85     10.01 o 
   7  -8   3      175.68      164.10     21.32 o 
 -13  -7   3        0.30       11.29     12.11 o 
 -12  -7   3        0.13       -2.30      9.01 o 
 -11  -7   3      203.44      186.41     19.62 o 
 -10  -7   3       76.76       64.99     10.88 o 
  -9  -7   3       62.20       69.51     10.68 o 
  -8  -7   3      216.88      211.73     18.60 o 
  -7  -7   3       36.96       31.24      5.45 o 
  -6  -7   3     2376.08     2409.34     47.49 o 
  -5  -7   3       14.18       13.16      3.11 o 
  -4  -7   3      550.74      524.12     19.04 o 
  -3  -7   3     1884.77     1800.56     33.93 o 
  -2  -7   3       49.07       55.04      9.00 o 
  -1  -7   3      968.07      988.71     35.76 o 
   0  -7   3        0.24        5.15      4.11 o 
   1  -7   3     1273.12     1294.13     45.22 o 
   2  -7   3      138.11      157.02     12.13 o 
   3  -7   3      148.76      140.23     12.25 o 
   4  -7   3      105.59      105.66     13.28 o 
   5  -7   3      358.20      378.05     27.83 o 
   6  -7   3      150.28      173.09     31.34 o 
   7  -7   3       11.21       11.58      7.12 o 
   8  -7   3       10.86       17.28      8.40 o 
 -14  -6   3      213.73      253.59     25.42 o 
 -13  -6   3       58.74       49.90     11.30 o 
 -12  -6   3      590.86      588.59     34.63 o 
 -11  -6   3      204.81      213.28     19.96 o 
 -10  -6   3       16.64       31.14     11.02 o 
  -9  -6   3      689.64      629.95     45.74 o 
  -8  -6   3      180.06      207.38     16.74 o 
  -7  -6   3      857.28      859.83     33.69 o 
  -6  -6   3     1326.93     1350.84     41.69 o 
  -5  -6   3        8.20       11.63      2.88 o 
  -4  -6   3     2416.81     2324.64     36.66 o 
  -3  -6   3     1483.53     1483.97     26.59 o 
  -2  -6   3      283.96      276.05     14.20 o 
  -1  -6   3     4006.71     3917.39     74.43 o 
   0  -6   3       26.88       46.18      7.63 o 
   1  -6   3     1359.03     1468.63     43.74 o 
   2  -6   3      360.70      369.79     20.75 o 
   3  -6   3       78.60       68.88      9.79 o 
   4  -6   3      402.30      401.63     30.07 o 
   5  -6   3      116.39      108.36     14.70 o 
   6  -6   3      749.71      729.13     39.24 o 
   7  -6   3     1524.64     1570.99     61.06 o 
   8  -6   3        4.57       18.87      8.12 o 
   9  -6   3       53.59       43.37     11.62 o 
 -14  -5   3      665.47      734.64     42.92 o 
 -13  -5   3        0.03        4.28      7.58 o 
 -12  -5   3        3.48       10.98      5.73 o 
 -11  -5   3      254.08      268.96     22.57 o 
 -10  -5   3      203.80      159.41     16.18 o 
  -9  -5   3     1401.61     1496.81     48.71 o 
  -8  -5   3      605.40      635.49     43.70 o 
  -7  -5   3      131.98      120.62     11.82 o 
  -6  -5   3      803.00      764.19     71.91 o 
  -5  -5   3      649.94      670.76     26.90 o 
  -4  -5   3     3521.78     3432.35     66.51 o 
  -3  -5   3     5307.60     5100.68     55.79 o 
  -2  -5   3     2196.26     2177.03     34.59 o 
  -1  -5   3     1552.95     1454.98     55.33 o 
   0  -5   3     1573.03     1547.19     41.56 o 
   1  -5   3       27.93       30.43      6.56 o 
   2  -5   3     1358.66     1408.34     39.96 o 
   3  -5   3        6.39       10.97      4.40 o 
   4  -5   3        1.30        4.21      2.93 o 
   5  -5   3      131.58      150.34     16.15 o 
   6  -5   3        3.63       -3.74      6.87 o 
   7  -5   3      159.08      172.31     19.83 o 
   8  -5   3        0.68       19.33      9.49 o 
   9  -5   3       11.71       30.77     11.63 o 
  10  -5   3      216.06      225.92     25.53 o 
 -14  -4   3        2.71        7.44      7.04 o 
 -13  -4   3      229.11      254.34     27.18 o 
 -12  -4   3      251.29      221.22     21.49 o 
 -11  -4   3      391.12      433.85     20.34 o 
 -10  -4   3      711.81      733.47     25.50 o 
  -9  -4   3       74.73       76.08     10.85 o 
  -8  -4   3        6.53       -1.06      3.92 o 
  -7  -4   3      887.25      969.03     51.21 o 
  -6  -4   3      764.69      761.90     28.23 o 
  -5  -4   3      762.91      691.40     25.78 o 
  -4  -4   3     2472.96     2368.15     50.55 o 
  -3  -4   3      139.52      157.45     14.07 o 
  -2  -4   3     3993.43     3970.18     44.00 o 
  -1  -4   3     1371.09     1234.41     33.12 o 
   0  -4   3        8.99       10.82     12.20 o 
   1  -4   3       61.12       95.75     10.12 o 
   2  -4   3      269.30      230.43     14.45 o 
   3  -4   3      364.30      423.80     25.61 o 
   4  -4   3     1040.71     1078.36     39.27 o 
   5  -4   3      497.25      534.91     28.96 o 
   6  -4   3      267.68      262.70     21.52 o 
   7  -4   3      267.90      299.83     24.36 o 
   8  -4   3        8.98       20.01      8.70 o 
   9  -4   3     2138.49     2004.76     71.00 o 
  10  -4   3        0.86       25.47     10.14 o 
  11  -4   3        1.48        8.32      6.96 o 
 -14  -3   3       10.14        9.33      8.87 o 
 -13  -3   3      164.96      168.51     20.47 o 
 -12  -3   3       32.30       40.06     11.17 o 
 -11  -3   3      705.07      759.70     27.65 o 
 -10  -3   3       45.03       44.40      6.05 o 
  -9  -3   3      685.91      670.01     23.21 o 
  -8  -3   3      408.01      393.63     33.26 o 
  -7  -3   3       20.75       15.32      3.60 o 
  -6  -3   3     2300.91     2132.72     75.26 o 
  -5  -3   3      573.09      591.04     29.07 o 
  -4  -3   3     4299.56     4461.05    149.17 o 
  -3  -3   3     3024.98     2835.44     52.43 o 
  -2  -3   3     3343.69     3183.28     56.06 o 
  -1  -3   3     2108.33     1901.53     59.81 o 
   0  -3   3     2220.18     2132.40     65.36 o 
   1  -3   3      312.88      346.89     25.82 o 
   2  -3   3    16370.65    17212.11    188.21 o 
   3  -3   3     1423.07     1467.09     41.75 o 
   4  -3   3     2030.96     1948.00     52.00 o 
   5  -3   3      450.39      448.93     25.18 o 
   6  -3   3      141.68      198.66     18.26 o 
   7  -3   3     1927.47     2024.41     62.09 o 
   8  -3   3       30.63       36.74      9.28 o 
   9  -3   3       49.96      135.50     26.94 o 
  10  -3   3      903.39      985.42     49.85 o 
  11  -3   3       34.31       22.32      8.87 o 
 -14  -2   3      436.43      346.47     43.16 o 
 -13  -2   3       16.80       18.94     13.39 o 
 -12  -2   3       15.00       22.12      6.85 o 
 -11  -2   3      767.33      796.70     28.82 o 
 -10  -2   3        0.21        3.59      3.55 o 
  -9  -2   3      115.26      127.03     10.22 o 
  -8  -2   3     1305.50     1295.64     30.16 o 
  -7  -2   3      627.54      591.14     32.88 o 
  -6  -2   3     2718.85     2691.42    115.80 o 
  -5  -2   3     1641.95     1483.90     32.37 o 
  -4  -2   3     8607.65     9372.09    119.88 o 
  -3  -2   3    11035.88    11056.25    134.30 o 
  -2  -2   3      811.27      847.10     23.31 o 
  -1  -2   3       10.37        4.17      4.33 o 
   0  -2   3      458.85      571.08     29.37 o 
   1  -2   3      211.97      151.13     15.47 o 
   2  -2   3     4020.40     3973.11     48.10 o 
   3  -2   3     2581.72     2627.25     55.69 o 
   4  -2   3      414.43      440.13     22.38 o 
   5  -2   3      483.85      456.64     29.95 o 
   6  -2   3     1276.71     1283.55     44.16 o 
   7  -2   3      723.12      724.09     34.79 o 
   8  -2   3     4102.78     4254.34     96.17 o 
   9  -2   3      931.88      930.82     62.66 o 
  10  -2   3        1.03       11.50     12.54 o 
  11  -2   3      242.96      217.99     23.56 o 
  12  -2   3      123.86      144.72     20.89 o 
 -14  -1   3      128.15      117.00     25.35 o 
 -13  -1   3      357.30      375.86     43.89 o 
 -12  -1   3       13.22        4.25      8.57 o 
 -11  -1   3      122.41      118.63     29.31 o 
 -10  -1   3        1.80       -2.59      5.89 o 
  -9  -1   3     1103.04     1042.77     30.42 o 
  -8  -1   3      657.53      665.32     22.55 o 
  -7  -1   3      398.53      367.48     19.53 o 
  -6  -1   3      554.82      701.07     24.06 o 
  -5  -1   3     3506.21     3828.49    100.98 o 
  -4  -1   3     1289.39     1270.20     49.51 o 
  -3  -1   3     3795.04     3725.85     66.74 o 
  -2  -1   3    16165.97    16768.76    216.15 o 
  -1  -1   3     1562.52     1708.65     31.34 o 
   0  -1   3     3452.16     3501.39     79.19 o 
   1  -1   3     2363.97     2335.87     34.89 o 
   2  -1   3     7433.83     7407.66     83.37 o 
   3  -1   3        0.53        1.61      2.21 o 
   4  -1   3     8410.50     8883.74    126.60 o 
   5  -1   3     2093.75     2159.62     53.20 o 
   6  -1   3     3503.22     3568.61    107.24 o 
   7  -1   3     3063.70     3207.59    106.45 o 
   8  -1   3      324.80      358.92     35.33 o 
   9  -1   3      280.54      321.43     35.36 o 
  10  -1   3      809.08      840.18     61.12 o 
  11  -1   3        0.34        4.05     13.78 o 
  12  -1   3      102.22       75.03     21.41 o 
  13  -1   3       12.07        8.89     10.55 o 
 -13   0   3        3.11        2.48     10.89 o 
 -12   0   3      142.95      176.39     28.55 o 
 -11   0   3      202.50      145.09     24.73 o 
 -10   0   3        7.47        3.71      3.96 o 
  -9   0   3       23.86       38.56      5.95 o 
  -8   0   3     1058.42     1046.75     29.64 o 
  -7   0   3     2750.11     2876.65     55.58 o 
  -6   0   3     1569.00     1523.52     36.96 o 
  -5   0   3     5458.38     5491.03     62.04 o 
  -4   0   3      135.40      117.27      8.66 o 
  -3   0   3       13.19       36.64      4.89 o 
  -2   0   3    58502.27    61239.82    948.00 o 
  -1   0   3      760.59      781.83     11.46 o 
   0   0   3     6813.79     6698.42     85.19 o 
   1   0   3     3507.60     3632.13     37.10 o 
   2   0   3     1568.82     1462.87     33.89 o 
   3   0   3       40.74       78.67      5.87 o 
   4   0   3     1276.87     1427.31     37.26 o 
   5   0   3     7536.18     7681.99    172.89 o 
   6   0   3      875.41      936.82     23.17 o 
   7   0   3       86.85       70.26     14.77 o 
   8   0   3     1324.91     1443.27     70.23 o 
   9   0   3      452.12      503.50     42.75 o 
  10   0   3      316.54      336.35     37.00 o 
  11   0   3       13.03       -7.77     11.32 o 
  12   0   3       28.00       32.56     16.02 o 
  13   0   3      164.56      184.69     33.73 o 
 -13   1   3      434.21      444.99     48.80 o 
 -12   1   3      104.43      103.47     23.60 o 
 -11   1   3       94.90       88.73     19.83 o 
 -10   1   3      355.57      341.29     22.56 o 
  -9   1   3      132.21      111.55     11.63 o 
  -8   1   3     1018.15     1003.40     22.74 o 
  -7   1   3      120.74      100.95      8.39 o 
  -6   1   3      459.07      498.37     13.95 o 
  -5   1   3      518.29      475.72     14.38 o 
  -4   1   3        0.01        4.21      2.07 o 
  -3   1   3      218.68      228.82      9.06 o 
  -2   1   3     1279.52     1125.10     94.38 o 
  -1   1   3       28.03       34.89      3.16 o 
   0   1   3     9484.44     9650.44    108.79 o 
   1   1   3     1982.12     1870.88     32.29 o 
   2   1   3     2566.15     2741.14     25.79 o 
   3   1   3      730.36      799.26     18.10 o 
   4   1   3     3204.47     3266.31     93.98 o 
   5   1   3      827.07      798.79     39.78 o 
   6   1   3     1585.18     1755.83     66.55 o 
   7   1   3     1489.69     1497.23     64.75 o 
   8   1   3      182.32      220.50     25.74 o 
   9   1   3      494.62      533.67     42.97 o 
  10   1   3      906.82      994.18     62.83 o 
  11   1   3      564.51      587.79     50.37 o 
  12   1   3      143.92      157.51     28.78 o 
  13   1   3        2.50        1.50      9.61 o 
  14   1   3        0.07      -15.12     15.12 o 
 -13   2   3       64.93       78.87     22.99 o 
 -12   2   3        8.37        3.33      8.70 o 
 -11   2   3       39.33       27.78     12.39 o 
 -10   2   3     1287.83     1314.32     47.20 o 
  -9   2   3      457.05      470.97     36.71 o 
  -8   2   3       70.08       65.87      6.29 o 
  -7   2   3      986.26      992.26     22.39 o 
  -6   2   3     5410.96     5417.97     61.29 o 
  -5   2   3      533.46      514.74     14.60 o 
  -4   2   3      258.62      232.62     12.65 o 
  -3   2   3      428.74      426.72     13.30 o 
  -2   2   3      309.96      314.77      9.20 o 
  -1   2   3      700.62      724.52     13.45 o 
   0   2   3      460.12      481.71      8.67 o 
   1   2   3      105.43      131.36      4.57 o 
   2   2   3      970.25      983.56     10.49 o 
   3   2   3      723.57      777.94     10.31 o 
   4   2   3      690.18      717.01     40.52 o 
   5   2   3      559.84      542.66     21.28 o 
   6   2   3      139.43      149.50     17.62 o 
   7   2   3     4574.52     4803.77    124.81 o 
   8   2   3     2081.93     2265.99     84.37 o 
   9   2   3      242.68      256.62     28.78 o 
  10   2   3      406.01      408.47     38.73 o 
  11   2   3       35.17       23.85      8.34 o 
  12   2   3       12.46       14.17      9.60 o 
  13   2   3      367.63      400.84     45.16 o 
  14   2   3       22.76        5.20     11.27 o 
 -12   3   3       59.13       56.08     18.41 o 
 -11   3   3        6.98        7.45      6.50 o 
 -10   3   3       17.00       13.22      6.30 o 
  -9   3   3      192.10      176.30     17.50 o 
  -8   3   3      819.20      762.71     23.65 o 
  -7   3   3       16.39       16.68      4.28 o 
  -6   3   3      151.18      127.22      9.10 o 
  -5   3   3      105.21       94.10      6.63 o 
  -4   3   3       51.11       48.57      4.49 o 
  -3   3   3     1504.57     1415.80     27.77 o 
  -2   3   3     6771.71     6457.90     71.44 o 
  -1   3   3     1772.70     1790.98     28.40 o 
   0   3   3     4751.90     4630.66     43.68 o 
   1   3   3      711.84      778.51      9.88 o 
   2   3   3       10.60       11.25      0.95 o 
   3   3   3     3490.92     3552.49     27.51 o 
   4   3   3     2940.01     2945.18     51.64 o 
   5   3   3     2211.90     2319.94     43.70 o 
   6   3   3     2263.23     2502.85     39.36 o 
   7   3   3       51.78       56.89      6.01 o 
   8   3   3      316.62      326.84     14.64 o 
   9   3   3        3.60        9.41      6.85 o 
  10   3   3        5.37        2.61      6.28 o 
  11   3   3      298.24      353.04     37.48 o 
  12   3   3       19.08        5.91      9.99 o 
  13   3   3      415.58      442.84     46.28 o 
  14   3   3        1.46        1.56      5.56 o 
 -12   4   3       41.01       37.89     17.76 o 
 -11   4   3       24.48       45.40     17.50 o 
 -10   4   3      309.53      355.33     40.87 o 
  -9   4   3      205.58      185.89     27.30 o 
  -8   4   3      199.50      193.28     12.63 o 
  -7   4   3     1752.15     1783.66     39.44 o 
  -6   4   3       90.44       85.99      8.08 o 
  -5   4   3     1529.57     1490.01     33.63 o 
  -4   4   3      898.26      897.34     28.03 o 
  -3   4   3     1523.02     1447.00     30.49 o 
  -2   4   3     3300.07     3078.40     82.05 o 
  -1   4   3       26.59       30.75      3.06 o 
   0   4   3      924.17     1037.24     20.46 o 
   1   4   3     7603.55     7641.24     75.75 o 
   2   4   3     1152.03     1128.50     22.46 o 
   3   4   3    10188.39    10678.64     96.07 o 
   4   4   3      543.03      481.62      8.58 o 
   5   4   3     1282.45     1373.23     21.48 o 
   6   4   3       93.29       42.72      3.40 o 
   7   4   3       76.47       63.74      6.26 o 
   8   4   3       94.88      108.38      7.70 o 
   9   4   3      373.47      364.91     13.77 o 
  10   4   3      330.42      327.04     31.03 o 
  11   4   3      116.60      137.05     15.74 o 
  12   4   3        1.94        0.63      6.15 o 
  13   4   3      214.33      215.57     23.19 o 
  14   4   3      210.52      186.15     22.38 o 
 -11   5   3      172.20      153.20     29.17 o 
 -10   5   3       27.98       15.00     10.31 o 
  -9   5   3      256.24      239.40     32.33 o 
  -8   5   3       48.74       47.45      8.17 o 
  -7   5   3       29.51       21.85      5.48 o 
  -6   5   3      194.95      190.69     15.42 o 
  -5   5   3      173.19      157.78     13.60 o 
  -4   5   3     5356.83     5336.96    223.81 o 
  -3   5   3       58.63       46.13      6.82 o 
  -2   5   3      165.47      148.92     11.32 o 
  -1   5   3      106.01       90.44      6.06 o 
   0   5   3     2231.36     2129.28     37.82 o 
   1   5   3     5983.99     6152.66     78.24 o 
   2   5   3       72.61       55.95      6.37 o 
   3   5   3     1527.41     1513.54     22.26 o 
   4   5   3     1653.62     1913.80     20.31 o 
   5   5   3    10124.90    10895.09     96.26 o 
   6   5   3       79.64       64.13      5.78 o 
   7   5   3     1525.17     1521.58     31.51 o 
   8   5   3       67.34       72.56      6.62 o 
   9   5   3      188.07      181.03     10.35 o 
  10   5   3      216.90      225.33     25.60 o 
  11   5   3     1091.22     1107.78     48.76 o 
  12   5   3      112.46       83.03     20.23 o 
  13   5   3      471.93      517.46     38.02 o 
  14   5   3       82.59       81.29     14.95 o 
  15   5   3      133.38      136.80     26.81 o 
 -10   6   3      291.03      263.38     36.73 o 
  -9   6   3        1.80        4.00      7.58 o 
  -8   6   3       70.29       78.76     18.53 o 
  -7   6   3      350.58      388.05     23.74 o 
  -6   6   3      196.57      211.11     17.22 o 
  -5   6   3     2699.54     2700.25     99.35 o 
  -4   6   3      639.87      695.30     28.98 o 
  -3   6   3      208.26      209.02     19.45 o 
  -2   6   3     1220.67     1224.67     35.40 o 
  -1   6   3      122.06      125.35     16.03 o 
   0   6   3      386.64      343.08      9.52 o 
   1   6   3      658.65      548.77     21.70 o 
   2   6   3     2411.19     2924.76     57.75 o 
   3   6   3    15933.48    16037.57    158.27 o 
   4   6   3     5453.36     5401.54     54.81 o 
   5   6   3       95.19       76.56      3.73 o 
   6   6   3     2144.29     2084.59     36.56 o 
   7   6   3       91.41      118.77      8.38 o 
   8   6   3     1828.78     1858.53     37.31 o 
   9   6   3     1845.30     1912.96     46.27 o 
  10   6   3      164.44      171.02     15.84 o 
  11   6   3      454.22      477.84     31.15 o 
  12   6   3      618.76      613.05     88.09 o 
  13   6   3       12.26        7.67      6.88 o 
  14   6   3      971.60      953.44    150.33 o 
  15   6   3       12.16        7.68     12.63 o 
  -9   7   3        4.00        4.22      9.99 o 
  -8   7   3       13.84        4.81      7.10 o 
  -7   7   3     1060.79      989.91     40.07 o 
  -6   7   3      526.11      516.91     28.12 o 
  -5   7   3      890.62      837.41     34.93 o 
  -4   7   3     3208.53     3339.46     89.03 o 
  -3   7   3     1860.95     1857.09     49.44 o 
  -2   7   3     1703.00     1715.93     48.48 o 
  -1   7   3     3669.71     3674.04     52.92 o 
   0   7   3       34.73       31.74      2.96 o 
   1   7   3     2464.69     2276.53     42.09 o 
   2   7   3      620.62      534.89     28.12 o 
   3   7   3       21.53       13.22      3.96 o 
   4   7   3     2188.57     2137.24     55.98 o 
   5   7   3        7.14        7.15      1.69 o 
   6   7   3     1791.61     1819.16     24.35 o 
   7   7   3     1264.14     1194.41     24.74 o 
   8   7   3       78.84       78.18      7.04 o 
   9   7   3     1559.27     1486.43     49.43 o 
  10   7   3      194.46      217.14     23.77 o 
  11   7   3      318.29      337.31     29.73 o 
  12   7   3      588.76      556.00     33.40 o 
  13   7   3       30.53       30.11      8.60 o 
  14   7   3       54.62       60.14     12.27 o 
  -8   8   3      104.06       97.70     21.14 o 
  -7   8   3        9.23        8.04      6.33 o 
  -6   8   3      379.21      361.60     24.48 o 
  -5   8   3      334.62      393.42     24.81 o 
  -4   8   3      363.98      352.27     22.40 o 
  -3   8   3      688.49      718.00     24.89 o 
  -2   8   3      725.05      735.23     23.46 o 
  -1   8   3     1794.70     1815.15     36.05 o 
   0   8   3      166.61      159.09      8.91 o 
   1   8   3      701.65      731.92     41.36 o 
   2   8   3        0.44        1.01      2.41 o 
   3   8   3      876.93      809.15     53.97 o 
   4   8   3      163.32      165.18      5.82 o 
   5   8   3        2.62        2.71      1.98 o 
   6   8   3     1807.27     1796.26     31.05 o 
   7   8   3       32.42       39.31      3.75 o 
   8   8   3     3618.86     3584.90     56.55 o 
   9   8   3       44.31       53.22      6.47 o 
  10   8   3       36.36       23.22      9.39 o 
  11   8   3      450.41      503.62     29.32 o 
  12   8   3       10.05       10.60      6.56 o 
  13   8   3       16.86       -3.82      9.31 o 
  14   8   3       16.38       -2.76      8.05 o 
  -7   9   3      594.92      608.72     28.48 o 
  -6   9   3       54.38       37.49     13.24 o 
  -5   9   3      148.36      141.94     12.58 o 
  -4   9   3     1288.86     1376.51     38.57 o 
  -3   9   3      130.33      126.70     15.15 o 
  -2   9   3     3174.01     3297.02     57.19 o 
  -1   9   3      135.81      132.74      9.72 o 
   0   9   3     1046.06     1098.66     33.42 o 
   1   9   3     4840.83     4762.41     73.54 o 
   2   9   3      269.90      264.07     11.91 o 
   3   9   3      444.24      412.36     27.97 o 
   4   9   3      271.84      254.81     18.51 o 
   5   9   3       54.33       61.72      5.02 o 
   6   9   3     2516.73     2454.70     59.21 o 
   7   9   3     2332.14     2386.39     39.17 o 
   8   9   3        8.81       12.08      3.22 o 
   9   9   3       13.01       38.26      6.12 o 
  10   9   3       31.18       15.47      7.99 o 
  11   9   3      865.58      865.50     62.50 o 
  12   9   3      627.41      648.42     56.31 o 
  13   9   3       33.54       16.31     12.28 o 
  14   9   3      230.64      185.60     33.35 o 
  -6  10   3       58.74       42.37     12.49 o 
  -5  10   3      163.69      113.89     20.33 o 
  -4  10   3      358.84      435.00     39.62 o 
  -3  10   3       60.96       48.07     14.39 o 
  -2  10   3        2.27       -4.90      7.40 o 
  -1  10   3      143.77      158.01     24.07 o 
   0  10   3       35.93       32.43     11.50 o 
   1  10   3      415.63      506.58     41.41 o 
   2  10   3     1214.11     1213.94     45.92 o 
   3  10   3        4.09        1.85      3.76 o 
   4  10   3      730.14      731.61     34.15 o 
   5  10   3       37.08       36.66      7.38 o 
   6  10   3       16.35       16.98      4.82 o 
   7  10   3      335.27      317.77     17.92 o 
   8  10   3     2864.94     2882.40     57.84 o 
   9  10   3        5.61       10.20      4.11 o 
  10  10   3      119.99      122.14     15.33 o 
  11  10   3        1.76        7.25      7.13 o 
  12  10   3      394.80      363.02     43.43 o 
  13  10   3      101.25      100.18     24.58 o 
  14  10   3       19.97       43.72     17.82 o 
  -5  11   3       63.78       95.14     19.83 o 
  -4  11   3       10.62      -10.47     13.75 o 
  -3  11   3       48.97       60.74     15.65 o 
  -2  11   3      404.28      445.10     42.11 o 
  -1  11   3       60.06       91.41     19.77 o 
   0  11   3       10.55       14.39     10.77 o 
   1  11   3      654.56      611.94     47.93 o 
   2  11   3        5.27        4.86      5.69 o 
   3  11   3      180.65      174.69     17.84 o 
   4  11   3      249.93      253.10     21.39 o 
   5  11   3      189.22      167.55     17.19 o 
   6  11   3     1257.64     1230.22     37.41 o 
   7  11   3        0.02       -4.30      4.30 o 
   8  11   3       63.05       63.62      8.57 o 
   9  11   3     1577.16     1647.02     64.76 o 
  10  11   3       40.51       36.00      8.83 o 
  11  11   3       91.73      104.43     22.06 o 
  12  11   3      322.29      313.19     40.49 o 
  13  11   3        0.12        8.72     11.98 o 
  -3  12   3        0.51       -8.13     11.96 o 
  -2  12   3       57.88       47.15     14.96 o 
  -1  12   3      127.94      143.34     25.62 o 
   0  12   3       28.29       52.37     15.89 o 
   1  12   3        1.96        2.07      5.20 o 
   2  12   3      242.99      263.48     26.97 o 
   3  12   3        4.17       13.28      6.96 o 
   4  12   3     3495.17     3480.12     88.61 o 
   5  12   3       24.70       19.71      7.47 o 
   6  12   3        7.46        8.86      5.49 o 
   7  12   3      612.80      612.32     27.14 o 
   8  12   3       54.98       75.10      9.64 o 
   9  12   3      894.14      919.35     35.50 o 
  10  12   3       12.79        0.64      4.38 o 
  11  12   3       52.04       68.12     17.95 o 
  12  12   3      775.23      705.95     61.83 o 
  -1  13   3       27.23       12.60      9.30 o 
   0  13   3        4.22        6.33      7.50 o 
   1  13   3      101.17       91.82     37.52 o 
   2  13   3       92.40       71.43     14.07 o 
   3  13   3      259.61      274.54     25.14 o 
   4  13   3        6.28       -0.58      8.44 o 
   5  13   3      123.79       98.29     30.07 o 
   6  13   3      299.32      318.90     26.09 o 
   7  13   3       61.91       82.33     18.34 o 
   8  13   3       28.68       30.82      6.56 o 
   9  13   3       75.77       71.92      9.54 o 
  10  13   3      481.51      477.82     49.00 o 
  11  13   3      350.44      400.26     77.39 o 
   1  14   3      391.30      427.22     33.99 o 
   2  14   3        5.61        3.67      6.27 o 
   3  14   3      114.25       83.48     14.96 o 
   4  14   3      792.65      848.65     45.61 o 
   5  14   3       48.41       32.83     10.94 o 
   6  14   3      156.59      167.77     19.55 o 
   7  14   3      199.92      182.93     19.97 o 
   8  14   3      131.36      112.70     15.42 o 
   9  14   3      382.48      359.08     27.15 o 
  -9 -11   4        0.25       -0.09      6.45 o 
  -8 -11   4       61.87       69.49     17.65 o 
  -7 -11   4       26.30        9.13      7.61 o 
  -6 -11   4      137.50      112.53     23.08 o 
  -5 -11   4       90.08      100.00     22.09 o 
  -4 -11   4        1.17       -0.62      8.25 o 
  -3 -11   4      297.51      271.89     36.94 o 
  -2 -11   4       34.22       51.83     18.59 o 
  -1 -11   4       64.36       36.93     14.04 o 
   0 -11   4        2.30       15.14     10.97 o 
 -10 -10   4      206.09      219.28     29.53 o 
  -9 -10   4      206.47      272.96     32.86 o 
  -8 -10   4      343.42      305.33     34.44 o 
  -7 -10   4      235.74      244.03     30.82 o 
  -6 -10   4       31.01       18.68      7.88 o 
  -5 -10   4      702.11      709.00     37.02 o 
  -4 -10   4      161.58      142.18     21.14 o 
  -3 -10   4      159.80      128.43     27.59 o 
  -2 -10   4      114.03      131.03     17.18 o 
  -1 -10   4      477.01      449.42     31.76 o 
   0 -10   4     1521.48     1544.14     83.64 o 
   1 -10   4        0.64       16.21     11.93 o 
   2 -10   4      142.41      126.61     25.07 o 
 -11  -9   4      395.77      388.79     42.16 o 
 -10  -9   4      448.20      528.63     32.12 o 
  -9  -9   4      111.73      121.73     15.25 o 
  -8  -9   4       37.33       41.65      8.82 o 
  -7  -9   4      740.81      803.55     37.89 o 
  -6  -9   4       32.73       11.70      4.63 o 
  -5  -9   4       87.28       79.54     11.94 o 
  -4  -9   4       15.76        9.15      6.48 o 
  -3  -9   4      218.43      214.82     26.05 o 
  -2  -9   4     1276.60     1268.86     49.58 o 
  -1  -9   4       34.83       45.99     10.30 o 
   0  -9   4      483.60      471.72     43.60 o 
   1  -9   4     1062.83     1149.97     70.72 o 
   2  -9   4      236.98      210.48     31.71 o 
   3  -9   4      168.46      190.48     29.17 o 
   4  -9   4       76.18       99.10     23.25 o 
 -12  -8   4      154.51      137.70     29.27 o 
 -11  -8   4       96.52       78.66     29.16 o 
 -10  -8   4      450.56      427.46     82.65 o 
  -9  -8   4        7.30        8.64      3.93 o 
  -8  -8   4      734.58      685.80     33.80 o 
  -7  -8   4       66.18       43.95      8.65 o 
  -6  -8   4       41.43       31.81     12.52 o 
  -5  -8   4      166.04      171.30     16.58 o 
  -4  -8   4        4.02        2.92      4.67 o 
  -3  -8   4      202.80      162.83     16.19 o 
  -2  -8   4      485.44      481.01     28.73 o 
  -1  -8   4      336.62      351.32     25.62 o 
   0  -8   4     2106.37     2362.36     96.25 o 
   1  -8   4      769.38      795.81     56.48 o 
   2  -8   4       21.04       25.27     10.29 o 
   3  -8   4      721.20      712.60     56.86 o 
   4  -8   4       27.26       17.58     12.49 o 
   5  -8   4      156.34      170.26     20.38 o 
   6  -8   4      144.40      171.93     24.80 o 
 -13  -7   4      143.45      181.88     29.73 o 
 -12  -7   4       31.82       33.27     12.96 o 
 -11  -7   4        2.23       -6.37      8.50 o 
 -10  -7   4     1520.18     1622.22     55.60 o 
  -9  -7   4      143.49      201.54     18.03 o 
  -8  -7   4      240.14      274.01     20.49 o 
  -7  -7   4     2129.85     2195.72     59.35 o 
  -6  -7   4       15.91       17.24      4.02 o 
  -5  -7   4      290.07      262.11     18.29 o 
  -4  -7   4      352.94      330.71     22.21 o 
  -3  -7   4       48.59       41.07      7.29 o 
  -2  -7   4     1049.93     1067.63     40.61 o 
  -1  -7   4       54.25       54.98     13.03 o 
   0  -7   4       15.25       31.24     11.28 o 
   1  -7   4     1207.86     1310.98     69.73 o 
   2  -7   4      112.11      112.20     20.75 o 
   3  -7   4      517.04      570.48     48.45 o 
   4  -7   4      541.34      593.82     37.82 o 
   5  -7   4       94.28       92.70     19.51 o 
   6  -7   4      339.67      361.03     40.54 o 
   7  -7   4       41.76       36.78     16.31 o 
 -13  -6   4      207.36      228.68     22.98 o 
 -12  -6   4       73.75       69.57     11.97 o 
 -11  -6   4        5.92        4.18      5.52 o 
 -10  -6   4       66.91       72.03     14.23 o 
  -9  -6   4      317.74      376.26     36.73 o 
  -8  -6   4     1001.68      945.22     37.41 o 
  -7  -6   4        6.45        9.92      8.69 o 
  -6  -6   4      121.34      115.07     12.43 o 
  -5  -6   4       12.42        9.81      3.11 o 
  -4  -6   4      396.71      384.91     19.47 o 
  -3  -6   4      342.76      323.63     13.15 o 
  -2  -6   4      207.50      200.37     26.61 o 
  -1  -6   4       16.27       14.40      6.84 o 
   0  -6   4     1001.77     1015.70     55.31 o 
   1  -6   4       57.85       63.31     14.72 o 
   2  -6   4      220.71      231.34     28.48 o 
   3  -6   4      704.54      699.06     34.55 o 
   4  -6   4        4.24        1.76      7.59 o 
   5  -6   4      497.64      419.37     29.23 o 
   6  -6   4      106.97       99.88     15.19 o 
   7  -6   4        1.78        1.86      5.83 o 
   8  -6   4       97.53      129.83     24.76 o 
 -13  -5   4      288.43      237.48     23.75 o 
 -12  -5   4        0.11       -6.99      7.20 o 
 -11  -5   4        8.22        3.15      4.67 o 
 -10  -5   4      334.76      351.90     24.78 o 
  -9  -5   4       54.20       67.21     16.15 o 
  -8  -5   4      306.76      333.13     32.25 o 
  -7  -5   4     1177.32     1203.06     39.86 o 
  -6  -5   4       17.54       22.13      5.77 o 
  -5  -5   4     1367.87     1312.14     40.13 o 
  -4  -5   4     1809.03     1785.46     47.41 o 
  -3  -5   4     1050.05      990.97     23.70 o 
  -2  -5   4     5202.43     5094.29     84.76 o 
  -1  -5   4        5.72       -6.00      6.50 o 
   0  -5   4      114.14      113.66     17.06 o 
   1  -5   4      185.45      194.19     23.30 o 
   2  -5   4      139.44      115.98     19.43 o 
   3  -5   4     1676.22     1763.62     53.77 o 
   4  -5   4      793.46      783.72     36.42 o 
   5  -5   4      521.26      472.56     29.55 o 
   6  -5   4      131.07      196.54     29.58 o 
   7  -5   4       11.81       15.23     14.76 o 
   8  -5   4      191.49      230.58     24.08 o 
   9  -5   4      160.94      159.27     21.50 o 
 -14  -4   4        3.67       -4.11     10.89 o 
 -13  -4   4       19.43       13.23      6.51 o 
 -12  -4   4      887.11      927.14     45.28 o 
 -11  -4   4        6.56        9.28      4.84 o 
 -10  -4   4      136.17      125.26     11.01 o 
  -9  -4   4       22.23       19.77      5.89 o 
  -8  -4   4      193.83      166.57     23.33 o 
  -7  -4   4      357.72      393.71     33.55 o 
  -6  -4   4       67.83       63.10      8.43 o 
  -5  -4   4        3.67       -0.37      2.53 o 
  -4  -4   4     3760.75     3707.95     69.54 o 
  -3  -4   4      361.37      368.79     19.08 o 
  -2  -4   4     3597.50     3757.26    227.26 o 
  -1  -4   4        8.38       14.63      5.04 o 
   0  -4   4      379.05      438.61     31.92 o 
   1  -4   4     2237.18     2355.63     81.85 o 
   2  -4   4      446.10      461.94     24.00 o 
   3  -4   4       50.92       29.62     11.51 o 
   4  -4   4        3.14        0.66      1.82 o 
   5  -4   4     1658.75     1609.42     64.04 o 
   6  -4   4      202.13      147.78     17.23 o 
   7  -4   4      191.99      206.54     21.20 o 
   8  -4   4        0.66       17.12      8.62 o 
   9  -4   4      570.54      661.44     41.17 o 
  10  -4   4      367.83      326.96     30.42 o 
 -14  -3   4      137.81      137.10     19.40 o 
 -13  -3   4       12.87        6.22      6.17 o 
 -12  -3   4       41.93       60.64     12.92 o 
 -11  -3   4        0.90       -0.41      3.70 o 
 -10  -3   4      490.70      505.54     22.08 o 
  -9  -3   4      325.48      342.27     25.06 o 
  -8  -3   4       48.44       39.89      8.02 o 
  -7  -3   4       59.98       47.14     12.35 o 
  -6  -3   4       35.62       55.57     11.94 o 
  -5  -3   4      571.66      476.49     20.90 o 
  -4  -3   4      519.10      548.51     21.88 o 
  -3  -3   4      257.26      294.83     15.87 o 
  -2  -3   4     5473.04     5481.64     84.59 o 
  -1  -3   4     3897.93     3951.06    101.52 o 
   0  -3   4     1320.28     1264.06     52.58 o 
   1  -3   4      646.87      794.31     42.42 o 
   2  -3   4      313.80      353.83     47.33 o 
   3  -3   4      528.53      421.70     13.52 o 
   4  -3   4      354.75      341.30     13.89 o 
   5  -3   4      295.06      277.69     20.55 o 
   6  -3   4      213.86      191.02     18.30 o 
   7  -3   4      105.83       97.80     26.93 o 
   8  -3   4     1297.02     1306.29     53.56 o 
   9  -3   4      509.22      545.45     36.10 o 
  10  -3   4      216.56      179.56     22.05 o 
  11  -3   4     1071.60     1078.86     55.89 o 
 -14  -2   4      131.82      119.05     25.70 o 
 -13  -2   4       20.12       -0.45      6.83 o 
 -12  -2   4      244.68      226.01     23.11 o 
 -11  -2   4       52.82       67.09      9.91 o 
 -10  -2   4      245.96      242.65     19.13 o 
  -9  -2   4       17.53       14.02      5.38 o 
  -8  -2   4      596.35      645.49     26.55 o 
  -7  -2   4      816.06      760.07     47.07 o 
  -6  -2   4       90.60      107.78     16.46 o 
  -5  -2   4      361.71      420.17     31.10 o 
  -4  -2   4     8194.62     8796.83    116.80 o 
  -3  -2   4    10874.99    11777.68    144.76 o 
  -2  -2   4     2219.54     2282.74     44.45 o 
  -1  -2   4     3166.88     3085.68    101.79 o 
   0  -2   4     2589.94     2115.06    322.14 o 
   1  -2   4     3374.66     3252.26     88.85 o 
   2  -2   4      365.30      458.66     15.92 o 
   3  -2   4       13.89       15.26      2.66 o 
   4  -2   4     1692.63     1702.09     33.46 o 
   5  -2   4      231.46      225.24     17.82 o 
   6  -2   4      526.27      536.29     29.12 o 
   7  -2   4       84.75       95.60     13.11 o 
   8  -2   4      483.69      463.16     30.51 o 
   9  -2   4     3359.57     3470.78     91.61 o 
  10  -2   4      130.41      126.40     18.56 o 
  11  -2   4        4.84        2.67      5.76 o 
  12  -2   4       16.83       12.10     10.42 o 
 -13  -1   4       99.76       91.80     21.89 o 
 -12  -1   4      221.80      229.06     23.17 o 
 -11  -1   4       25.70       25.11      6.13 o 
 -10  -1   4        5.94        3.32      3.70 o 
  -9  -1   4      770.55      763.08     26.66 o 
  -8  -1   4      173.17      149.34     23.27 o 
  -7  -1   4     1659.57     1699.77     30.85 o 
  -6  -1   4     3132.56     3030.17     59.51 o 
  -5  -1   4      160.14      173.79     20.05 o 
  -4  -1   4     1176.11     1274.26     52.77 o 
  -3  -1   4       26.64       41.16      5.01 o 
  -2  -1   4     5830.57     6105.86     65.50 o 
  -1  -1   4     1012.67      887.06     22.66 o 
   0  -1   4     1966.31     2021.02     61.25 o 
   1  -1   4       48.80       75.92      5.30 o 
   2  -1   4      115.73      130.74      6.90 o 
   3  -1   4      223.56      219.59      9.96 o 
   4  -1   4     2248.52     2236.23     39.05 o 
   5  -1   4      343.40      351.72     19.31 o 
   6  -1   4      242.28      227.38     19.23 o 
   7  -1   4     1666.81     1786.76     55.42 o 
   8  -1   4     1023.57     1052.27     44.30 o 
   9  -1   4      676.51      700.08     37.80 o 
  10  -1   4      141.49      132.85     17.86 o 
  11  -1   4      833.71      922.49     48.62 o 
  12  -1   4       57.39       35.90     11.54 o 
 -13   0   4       20.88       20.43     13.82 o 
 -12   0   4        0.16       -0.15     10.52 o 
 -11   0   4      924.68      967.78     34.48 o 
 -10   0   4       64.95       49.13      7.47 o 
  -9   0   4       17.47       22.43      5.05 o 
  -8   0   4     1121.57     1146.21     31.79 o 
  -7   0   4       78.57       59.20      5.39 o 
  -6   0   4     3876.42     3918.99     52.71 o 
  -5   0   4      136.67      141.83     11.02 o 
  -4   0   4       26.88       15.77      5.89 o 
  -3   0   4     8500.76     8606.72    108.02 o 
  -2   0   4     7529.77     8064.05    136.56 o 
  -1   0   4      307.97      306.44     10.01 o 
   0   0   4      899.28      899.48     36.08 o 
   1   0   4    10859.15    11038.88    128.68 o 
   2   0   4      563.35      557.34     13.47 o 
   3   0   4        6.81        3.76      1.72 o 
   4   0   4      234.47      231.05     11.20 o 
   5   0   4     1077.25     1056.57     26.95 o 
   6   0   4     1722.53     1773.60     45.86 o 
   7   0   4      216.70      223.39     10.17 o 
   8   0   4       37.91       52.30     13.19 o 
   9   0   4       14.02       15.63      7.76 o 
  10   0   4      233.89      188.44     28.36 o 
  11   0   4      159.05      169.07     29.20 o 
  12   0   4      386.67      498.78     52.45 o 
  13   0   4        2.62        4.42      7.45 o 
 -13   1   4      126.18      160.90     30.26 o 
 -12   1   4       22.84       12.06      7.80 o 
 -11   1   4      465.23      457.71     45.97 o 
 -10   1   4       10.71        6.54      4.86 o 
  -9   1   4      688.32      682.98     26.43 o 
  -8   1   4      237.82      238.57     12.97 o 
  -7   1   4      362.20      400.09     14.79 o 
  -6   1   4      374.57      354.85     13.56 o 
  -5   1   4     1003.12      985.61     22.79 o 
  -4   1   4     3902.33     3759.97     50.16 o 
  -3   1   4      358.34      360.00     15.63 o 
  -2   1   4     1969.72     2070.23     39.47 o 
  -1   1   4        7.92        6.95      1.97 o 
   0   1   4      499.35      595.18     21.15 o 
   1   1   4     3089.22     3044.09     57.43 o 
   2   1   4      618.89      598.24     14.65 o 
   3   1   4       91.40      116.43      7.11 o 
   4   1   4     1307.20     1307.16     27.47 o 
   5   1   4     1969.69     2068.85     38.50 o 
   6   1   4     1584.68     1669.88     42.96 o 
   7   1   4     3315.76     3272.76     69.62 o 
   8   1   4      960.60      966.84     55.92 o 
   9   1   4       27.21       20.26      8.26 o 
  10   1   4        9.33       -1.58      9.96 o 
  11   1   4       94.58       78.98     19.66 o 
  12   1   4      298.44      307.12     26.43 o 
  13   1   4       48.54       45.36     11.97 o 
 -12   2   4        7.88        6.58      7.28 o 
 -11   2   4      504.19      460.20     46.27 o 
 -10   2   4        0.41        0.61      4.51 o 
  -9   2   4      616.24      578.57     38.03 o 
  -8   2   4      293.39      281.01     12.28 o 
  -7   2   4      752.37      725.77     19.77 o 
  -6   2   4     2934.93     2929.07     47.05 o 
  -5   2   4      422.92      403.46     14.91 o 
  -4   2   4     5616.48     5354.02     65.92 o 
  -3   2   4     5680.13     5198.10     99.77 o 
  -2   2   4      547.05      500.02     14.56 o 
  -1   2   4      779.68      700.67     20.25 o 
   0   2   4     8867.69     9028.43    102.30 o 
   1   2   4     1873.04     1732.38     28.00 o 
   2   2   4     6004.88     5945.05     71.88 o 
   3   2   4       81.77       88.04      4.38 o 
   4   2   4     1848.39     1986.45     25.21 o 
   5   2   4      612.77      595.57     26.00 o 
   6   2   4     1586.81     1694.27     48.13 o 
   7   2   4     1634.51     1652.20     46.32 o 
   8   2   4        6.72        5.50      3.96 o 
   9   2   4      314.18      325.34     22.51 o 
  10   2   4      193.01      183.14     17.89 o 
  11   2   4       96.54       86.92     13.36 o 
  12   2   4       57.47       61.40     17.96 o 
  13   2   4        0.50       -2.70      9.52 o 
  14   2   4      252.60      233.66     49.41 o 
 -12   3   4       21.03       19.13     13.96 o 
 -11   3   4      181.93      226.97     33.51 o 
 -10   3   4      222.19      237.20     21.19 o 
  -9   3   4       55.29       38.29     12.11 o 
  -8   3   4      782.67      724.45     23.71 o 
  -7   3   4       87.32       78.21      7.31 o 
  -6   3   4       58.91       61.71      6.04 o 
  -5   3   4     2277.89     2197.69     40.14 o 
  -4   3   4      280.32      265.54     12.40 o 
  -3   3   4      114.11       75.71      6.32 o 
  -2   3   4     1445.24     1420.59     26.99 o 
  -1   3   4        8.38        7.72      2.07 o 
   0   3   4    14152.38    14287.57    124.75 o 
   1   3   4     6054.60     6275.29     49.24 o 
   2   3   4     4442.88     4499.94     30.00 o 
   3   3   4     1406.40     1461.75     17.42 o 
   4   3   4     1680.01     1533.14     19.94 o 
   5   3   4      257.35      302.81     17.47 o 
   6   3   4       15.35       17.32      4.12 o 
   7   3   4      607.08      618.50     30.48 o 
   8   3   4      749.65      791.68     35.17 o 
   9   3   4     4283.38     4144.60     83.08 o 
  10   3   4      381.45      362.47     25.03 o 
  11   3   4       20.26       18.60      8.21 o 
  12   3   4      161.92      193.48     20.38 o 
  13   3   4       77.94       56.14     16.89 o 
  14   3   4        3.05        8.86      6.75 o 
 -11   4   4      618.95      643.42     57.61 o 
 -10   4   4      157.39      140.92     16.85 o 
  -9   4   4      221.74      237.37     21.03 o 
  -8   4   4       60.81       48.80     16.29 o 
  -7   4   4       18.31       10.29      3.35 o 
  -6   4   4      765.55      698.37     23.66 o 
  -5   4   4      475.25      519.82     19.51 o 
  -4   4   4       15.42       15.16      3.28 o 
  -3   4   4     2117.55     1919.73     35.80 o 
  -2   4   4     2098.00     2142.78     36.42 o 
  -1   4   4     4390.83     4219.71     53.46 o 
   0   4   4     4542.88     4708.30     41.37 o 
   1   4   4      446.49      538.53      9.85 o 
   2   4   4    11491.52    12133.37    107.75 o 
   3   4   4        6.29        8.30      1.07 o 
   4   4   4     3922.59     3956.08     46.11 o 
   5   4   4      180.99      235.95      7.97 o 
   6   4   4      793.72      706.99     13.57 o 
   7   4   4     6872.99     7138.10    104.45 o 
   8   4   4      880.32      894.92     24.74 o 
   9   4   4      756.74      754.88     24.71 o 
  10   4   4      741.27      787.15     51.55 o 
  11   4   4       87.43       92.87     15.96 o 
  12   4   4       42.50       46.50     10.88 o 
  13   4   4      345.79      378.97     30.41 o 
  14   4   4       57.90       52.09     12.75 o 
 -11   5   4      410.32      449.86     49.06 o 
 -10   5   4       47.67       47.14     16.81 o 
  -9   5   4        8.08       12.90     10.69 o 
  -8   5   4     1547.11     1483.79     52.86 o 
  -7   5   4     1372.66     1374.39     36.80 o 
  -6   5   4      460.17      454.18     19.95 o 
  -5   5   4     1299.29     1262.74     33.30 o 
  -4   5   4      128.17      107.86      9.34 o 
  -3   5   4     4626.53     4635.72     66.36 o 
  -2   5   4      187.69      143.38     11.92 o 
  -1   5   4     2824.59     2838.10     57.75 o 
   0   5   4    10920.04    11373.33    114.96 o 
   1   5   4       16.38       47.34      3.92 o 
   2   5   4     2609.20     2546.52     48.68 o 
   3   5   4     3884.65     3793.02     41.82 o 
   4   5   4       87.52      114.50      5.04 o 
   5   5   4     7504.96     7800.35     75.38 o 
   6   5   4     1313.81     1397.08     31.56 o 
   7   5   4      254.06      287.10      9.73 o 
   8   5   4     3909.48     4249.23    103.19 o 
   9   5   4      362.00      369.20     16.06 o 
  10   5   4       88.73      106.86     17.45 o 
  11   5   4       12.84        4.83      6.19 o 
  12   5   4        7.79        6.09      8.82 o 
  13   5   4      712.25      748.38     69.16 o 
  14   5   4        0.44       -8.33      8.33 o 
 -10   6   4      227.05      196.74     31.97 o 
  -9   6   4      412.16      366.45     41.30 o 
  -8   6   4      505.52      494.78     44.82 o 
  -7   6   4        1.16        0.78      4.78 o 
  -6   6   4      618.03      606.01     33.82 o 
  -5   6   4      110.33       88.58     10.67 o 
  -4   6   4        2.47       -1.67      4.03 o 
  -3   6   4        2.25        1.70      4.15 o 
  -2   6   4     4869.47     5050.89     85.12 o 
  -1   6   4      406.42      306.28     26.03 o 
   0   6   4      606.04      616.98     21.19 o 
   1   6   4     2510.66     2526.90     30.61 o 
   2   6   4     9222.30     9112.67    125.19 o 
   3   6   4     2088.56     2237.74     30.86 o 
   4   6   4     2864.07     2752.17     39.10 o 
   5   6   4      398.19      475.70     13.45 o 
   6   6   4      502.24      537.03     15.51 o 
   7   6   4      486.20      497.50     18.01 o 
   8   6   4       28.31       26.79      4.30 o 
   9   6   4       76.85       91.53      8.09 o 
  10   6   4      968.31     1012.49     59.25 o 
  11   6   4      353.40      345.87     25.22 o 
  12   6   4      478.54      472.91     45.24 o 
  13   6   4       80.13       98.18     15.33 o 
  14   6   4       27.60       16.22     14.07 o 
  -9   7   4       71.54       51.18     17.51 o 
  -8   7   4      162.72      184.41     27.82 o 
  -7   7   4        0.49        5.36      5.87 o 
  -6   7   4     1184.05     1219.64     46.19 o 
  -5   7   4      494.54      499.53     26.67 o 
  -4   7   4      943.86      975.52     42.81 o 
  -3   7   4     3655.45     3678.56     74.67 o 
  -2   7   4      156.81      151.63     12.90 o 
  -1   7   4     1867.46     1789.16     74.58 o 
   0   7   4     4364.08     4256.88     53.44 o 
   1   7   4      666.02      622.32     19.20 o 
   2   7   4     3432.48     3850.05     73.33 o 
   3   7   4     2039.23     1951.85     39.23 o 
   4   7   4      468.76      374.26     11.69 o 
   5   7   4    12957.20    12739.85    145.43 o 
   6   7   4     1753.64     1811.28     29.33 o 
   7   7   4     2001.02     1957.86     33.52 o 
   8   7   4      763.14      727.75     23.56 o 
   9   7   4      308.71      315.23     15.65 o 
  10   7   4      923.45      971.55     39.83 o 
  11   7   4      272.22      252.78     21.28 o 
  12   7   4       66.12       51.40     19.28 o 
  13   7   4      202.04      212.53     23.57 o 
  14   7   4       32.54       42.67     14.00 o 
  -9   8   4      145.94      163.73     29.24 o 
  -8   8   4      266.88      212.62     31.28 o 
  -7   8   4       20.86       12.35      5.58 o 
  -6   8   4       23.58       17.61      6.60 o 
  -5   8   4      174.28      183.01     17.34 o 
  -4   8   4       31.26       25.09     12.09 o 
  -3   8   4     2363.84     2403.79     60.20 o 
  -2   8   4     2781.92     2884.82    104.00 o 
  -1   8   4      210.48      211.19     11.21 o 
   0   8   4     2403.89     2453.02     52.14 o 
   1   8   4        0.61       -0.88      0.98 o 
   2   8   4      164.95      141.26      7.39 o 
   3   8   4      677.53      629.34     28.09 o 
   4   8   4       16.95       30.24      5.21 o 
   5   8   4     1883.50     1846.94     40.40 o 
   6   8   4      983.07     1018.51     29.32 o 
   7   8   4      235.30      233.41     10.62 o 
   8   8   4      176.46      164.58      9.43 o 
   9   8   4      180.18      164.13     11.55 o 
  10   8   4       16.83       11.76      5.07 o 
  11   8   4     1090.87     1048.78     43.39 o 
  12   8   4      361.12      373.74     27.04 o 
  13   8   4       20.79       14.53      9.76 o 
  14   8   4      124.95       95.23     22.72 o 
  -8   9   4      227.32      220.88     33.38 o 
  -7   9   4      187.27      197.19     29.80 o 
  -6   9   4      413.34      475.41     51.58 o 
  -5   9   4       22.98       26.67      7.28 o 
  -4   9   4      121.49      106.05     10.62 o 
  -3   9   4      868.70      861.70     35.84 o 
  -2   9   4      103.71      103.96      9.08 o 
  -1   9   4      388.40      367.51     15.70 o 
   0   9   4       24.78       15.94      8.15 o 
   1   9   4       36.50       23.45      3.61 o 
   2   9   4      538.51      448.41     31.91 o 
   3   9   4        5.15        1.16      4.07 o 
   4   9   4       97.75       89.25     16.88 o 
   5   9   4     2819.11     2851.90     54.58 o 
   6   9   4       76.42       83.47      8.54 o 
   7   9   4     1177.50     1226.95     34.37 o 
   8   9   4       14.96       18.81      4.58 o 
   9   9   4      526.87      540.37     22.61 o 
  10   9   4      737.04      766.05     56.07 o 
  11   9   4       63.67       59.88     16.61 o 
  12   9   4      380.09      406.05     44.75 o 
  13   9   4      618.60      576.80     55.99 o 
  14   9   4        5.20        2.62      6.48 o 
  -6  10   4      209.42      237.33     30.35 o 
  -5  10   4      171.63      153.40     24.30 o 
  -4  10   4        1.40       -6.31      8.05 o 
  -3  10   4     1023.97     1062.97     63.56 o 
  -2  10   4      781.15      865.67     56.73 o 
  -1  10   4        3.92        9.36      8.33 o 
   0  10   4      945.38     1083.14     62.37 o 
   1  10   4        1.36       -4.99      9.20 o 
   2  10   4      612.83      626.88     41.19 o 
   3  10   4      742.65      803.24     36.07 o 
   4  10   4        8.03       -3.89      4.36 o 
   5  10   4       23.69       26.49      6.77 o 
   6  10   4        4.92        9.75      3.96 o 
   7  10   4      429.27      460.35     22.14 o 
   8  10   4     2312.40     2270.37     52.82 o 
   9  10   4      725.86      752.37     28.17 o 
  10  10   4      261.88      243.11     32.32 o 
  11  10   4     1203.45     1228.47     77.37 o 
  12  10   4       22.50       32.16     14.49 o 
  13  10   4      359.06      250.67     37.42 o 
  14  10   4       19.96       21.03     13.60 o 
  -5  11   4      207.93      204.63     28.88 o 
  -4  11   4        4.60        4.44      6.29 o 
  -3  11   4       20.77       12.77      8.24 o 
  -2  11   4       77.99       48.55     15.00 o 
  -1  11   4      108.76      104.65     21.18 o 
   0  11   4       58.02       37.05     11.53 o 
   1  11   4      929.12     1085.12     65.20 o 
   2  11   4        6.34        9.52      5.19 o 
   3  11   4       58.09       90.09     13.01 o 
   4  11   4        4.04        4.06      4.02 o 
   5  11   4      315.80      349.37     24.41 o 
   6  11   4      215.07      226.23     19.48 o 
   7  11   4      700.13      688.24     27.58 o 
   8  11   4      174.72      165.88     13.56 o 
   9  11   4       83.14       78.87      9.58 o 
  10  11   4      307.15      369.75     26.55 o 
  11  11   4        1.64       -7.15      7.68 o 
  12  11   4       10.18       -5.42      6.54 o 
  13  11   4      114.49      118.84     26.10 o 
  -4  12   4      510.60      566.44     49.47 o 
  -3  12   4       58.72       61.94     17.63 o 
  -2  12   4       87.92       58.09     17.34 o 
  -1  12   4       47.10       51.57     16.64 o 
   0  12   4      631.08      608.74     51.35 o 
   1  12   4       69.43       75.28     12.52 o 
   2  12   4      166.85      177.04     19.04 o 
   3  12   4      247.48      241.39     22.42 o 
   4  12   4       91.88       71.79     12.54 o 
   5  12   4       11.91        9.98      5.55 o 
   6  12   4        0.85       -6.36      6.36 o 
   7  12   4      654.78      618.61     27.55 o 
   8  12   4     1751.50     1731.03     47.59 o 
   9  12   4       10.37        4.35      4.72 o 
  10  12   4      244.98      293.24     24.34 o 
  11  12   4      357.35      349.13     74.20 o 
  12  12   4      348.61      385.13     45.69 o 
  -2  13   4        4.23        2.30      6.80 o 
  -1  13   4       83.32       85.13     20.70 o 
   0  13   4       37.80       39.56     14.65 o 
   1  13   4       37.94       36.06     10.61 o 
   2  13   4        0.57       -5.38      5.38 o 
   3  13   4      594.49      593.33     36.80 o 
   4  13   4       60.99       44.36     10.31 o 
   5  13   4       49.56       51.29     11.70 o 
   6  13   4      975.81      985.15     45.60 o 
   7  13   4       61.33       52.09     10.71 o 
   8  13   4      214.15      247.92     18.14 o 
   9  13   4      139.58      151.44     14.15 o 
  10  13   4      374.86      418.74     30.25 o 
  11  13   4       58.08       63.78     11.98 o 
   1  14   4      270.59      316.72     28.83 o 
   2  14   4      349.26      369.73     30.78 o 
   3  14   4       12.14       11.82      8.17 o 
   4  14   4      248.42      284.98     26.99 o 
   5  14   4       24.37       25.61      8.10 o 
   6  14   4       23.38       42.47     11.71 o 
   7  14   4      133.56      133.48     17.44 o 
   8  14   4      240.22      233.49     22.60 o 
   9  14   4      309.33      340.03     26.79 o 
  10  14   4       69.70       65.85     18.23 o 
  -6 -11   5       63.25       63.30     17.44 o 
  -5 -11   5       87.61       91.52     22.57 o 
  -4 -11   5       28.62       29.65     13.43 o 
  -3 -11   5      344.56      388.01     45.02 o 
  -2 -11   5        9.24       -9.82     11.30 o 
  -9 -10   5      561.31      636.68     50.26 o 
  -8 -10   5      184.46      200.14     28.12 o 
  -7 -10   5      263.50      244.47     30.80 o 
  -6 -10   5      435.42      463.05     30.79 o 
  -5 -10   5        7.96       14.34      6.24 o 
  -4 -10   5      446.72      434.73     30.94 o 
  -3 -10   5      100.27       73.64     12.88 o 
  -2 -10   5      126.92      101.71     15.61 o 
  -1 -10   5       33.42       30.45      9.80 o 
   0 -10   5       35.55       21.73      8.01 o 
   1 -10   5      104.57      122.43     24.77 o 
 -11  -9   5      405.67      450.50     47.00 o 
 -10  -9   5       30.74       41.43      9.31 o 
  -9  -9   5      161.41      161.36     18.04 o 
  -8  -9   5      424.94      483.65     30.28 o 
  -7  -9   5        2.42       -7.96      7.96 o 
  -6  -9   5      493.07      580.27     33.20 o 
  -5  -9   5       19.96       31.58      8.40 o 
  -4  -9   5        0.70        5.59      5.76 o 
  -3  -9   5     2818.47     2880.50    114.78 o 
  -2  -9   5      230.87      214.48     22.03 o 
  -1  -9   5      177.36      184.08     24.35 o 
   0  -9   5       44.07       49.29     15.85 o 
   1  -9   5      228.66      211.63     31.85 o 
   2  -9   5      539.89      507.14     50.80 o 
   3  -9   5        0.91       -9.88     10.50 o 
 -12  -8   5       80.97       82.43     19.63 o 
 -11  -8   5      332.11      410.87     43.85 o 
 -10  -8   5      213.67      275.60     35.09 o 
  -9  -8   5      356.80      370.07     26.01 o 
  -8  -8   5      545.96      566.98     31.73 o 
  -7  -8   5       57.21       75.32     11.84 o 
  -6  -8   5       49.53       48.29      9.29 o 
  -5  -8   5      179.97      192.74     23.51 o 
  -4  -8   5      111.93      116.40     33.76 o 
  -3  -8   5       78.88       71.52     15.61 o 
  -2  -8   5      582.92      570.07     32.41 o 
  -1  -8   5      677.28      694.13     60.50 o 
   0  -8   5       17.43       11.55      6.46 o 
   1  -8   5       48.48       36.49     12.87 o 
   2  -8   5      211.72      181.93     28.19 o 
   3  -8   5      502.94      529.50     51.21 o 
   4  -8   5      279.56      318.76     41.11 o 
   5  -8   5        3.66      -11.15     11.15 o 
 -12  -7   5        1.34        7.90      9.14 o 
 -11  -7   5      499.25      460.79     46.02 o 
 -10  -7   5        0.74        5.44      7.24 o 
  -9  -7   5      596.74      594.48     48.71 o 
  -8  -7   5       42.98       49.11     11.45 o 
  -7  -7   5      557.68      565.82     30.22 o 
  -6  -7   5      319.77      314.27     22.23 o 
  -5  -7   5        0.14       -5.21      5.61 o 
  -4  -7   5      615.32      595.52     36.32 o 
  -3  -7   5     1147.47     1114.54     42.91 o 
  -2  -7   5       31.23       35.04      8.02 o 
  -1  -7   5     1113.73     1151.10     90.48 o 
   0  -7   5      726.94      712.83     51.47 o 
   1  -7   5      287.58      313.90     34.90 o 
   2  -7   5     1772.97     1924.35     92.88 o 
   3  -7   5       59.37       54.76     15.29 o 
   4  -7   5      183.84      203.79     32.31 o 
   5  -7   5      424.47      473.40     45.36 o 
   6  -7   5       46.24       34.28      8.77 o 
 -13  -6   5       59.16       67.69     12.61 o 
 -12  -6   5       14.62       14.01      6.55 o 
 -11  -6   5      583.80      628.16     36.32 o 
 -10  -6   5       29.21       31.51     12.13 o 
  -9  -6   5        8.19       37.37     12.37 o 
  -8  -6   5      734.81      736.13     33.73 o 
  -7  -6   5      486.81      464.80     26.13 o 
  -6  -6   5      784.82      757.38     44.25 o 
  -5  -6   5     1415.54     1407.81     45.68 o 
  -4  -6   5      162.55      144.77     13.82 o 
  -3  -6   5        8.80        9.83      4.01 o 
  -2  -6   5      203.08      195.24     23.42 o 
  -1  -6   5      501.66      472.18     26.87 o 
   0  -6   5     1620.38     1656.03     76.33 o 
   1  -6   5       50.36       41.03     13.22 o 
   2  -6   5      836.77      888.91     58.36 o 
   3  -6   5       68.55       78.34     18.21 o 
   4  -6   5        0.66        3.29      4.61 o 
   5  -6   5      268.28      310.66     26.34 o 
   6  -6   5       66.88       26.82     12.50 o 
   7  -6   5        1.21        5.04      7.02 o 
   8  -6   5       47.94       54.48     13.84 o 
 -13  -5   5      280.56      278.21     26.01 o 
 -12  -5   5       14.14       -1.76      3.97 o 
 -11  -5   5      147.84      182.16     19.75 o 
 -10  -5   5      321.74      296.34     24.55 o 
  -9  -5   5      212.88      185.95     26.57 o 
  -8  -5   5        0.47       10.28      7.28 o 
  -7  -5   5      110.73      114.19     16.30 o 
  -6  -5   5      369.12      372.74     21.98 o 
  -5  -5   5      413.77      405.61     40.03 o 
  -4  -5   5      106.05      104.03     11.39 o 
  -3  -5   5       31.00       32.54      6.74 o 
  -2  -5   5       20.01       12.75      6.05 o 
  -1  -5   5      285.66      266.80     26.57 o 
   0  -5   5      234.73      279.27     28.42 o 
   1  -5   5      173.48      195.71     25.25 o 
   2  -5   5     1339.34     1400.28     70.41 o 
   3  -5   5      162.50      185.31     26.25 o 
   4  -5   5      530.11      557.10     32.28 o 
   5  -5   5       12.79       17.58     10.53 o 
   6  -5   5      119.53      120.14     16.37 o 
   7  -5   5      467.99      428.47     32.13 o 
   8  -5   5       45.65       31.05     10.53 o 
   9  -5   5       43.82       57.44     16.22 o 
 -13  -4   5       74.43       42.45     10.59 o 
 -12  -4   5      220.11      209.36     16.38 o 
 -11  -4   5       41.80       63.92      9.07 o 
 -10  -4   5       99.21      124.99     13.29 o 
  -9  -4   5       28.89       17.03      9.06 o 
  -8  -4   5      109.64      116.11     20.07 o 
  -7  -4   5      288.12      351.69     33.58 o 
  -6  -4   5     1257.07     1216.58     38.73 o 
  -5  -4   5     1129.70     1128.64     36.20 o 
  -4  -4   5       59.20       66.32     18.86 o 
  -3  -4   5      425.74      385.03     20.52 o 
  -2  -4   5      188.61      196.75     14.52 o 
  -1  -4   5       48.85       40.64      6.88 o 
   0  -4   5     3406.16     3895.79    113.26 o 
   1  -4   5     3116.80     3272.09    104.37 o 
   2  -4   5     2683.89     2911.67    100.67 o 
   3  -4   5      102.89      109.33     13.07 o 
   4  -4   5       25.65       31.98     10.46 o 
   5  -4   5       17.92       28.89      7.58 o 
   6  -4   5      535.33      427.93     29.36 o 
   7  -4   5      297.47      308.05     26.41 o 
   8  -4   5      847.13      885.86     46.73 o 
   9  -4   5        9.18       13.85      7.12 o 
  10  -4   5       56.42       34.72     11.28 o 
 -13  -3   5      312.86      324.79     29.02 o 
 -12  -3   5      114.00      117.89     16.73 o 
 -11  -3   5       89.67       72.75      9.34 o 
 -10  -3   5      127.66      132.48     13.92 o 
  -9  -3   5      308.80      334.78     26.64 o 
  -8  -3   5      534.90      551.35     43.67 o 
  -7  -3   5      480.69      530.32     40.89 o 
  -6  -3   5       54.63       63.85     13.77 o 
  -5  -3   5      641.49      606.19     35.12 o 
  -4  -3   5      336.53      293.10     16.56 o 
  -3  -3   5     1473.12     1452.21     38.67 o 
  -2  -3   5     3565.03     3455.77     64.87 o 
  -1  -3   5      120.92       72.06      8.24 o 
   0  -3   5     4491.26     4986.45    126.82 o 
   1  -3   5        1.08        5.12      5.50 o 
   2  -3   5     2048.82     2162.31     81.18 o 
   3  -3   5       12.82        6.03      1.65 o 
   4  -3   5      301.57      256.26     12.02 o 
   5  -3   5       92.22       88.30      8.00 o 
   6  -3   5      156.60      160.75     16.20 o 
   7  -3   5      167.07      172.38     18.72 o 
   8  -3   5      287.05      314.26     26.79 o 
   9  -3   5       47.28       42.04     11.47 o 
  10  -3   5      183.14      211.87     24.73 o 
  11  -3   5      771.20      781.98     48.79 o 
 -13  -2   5       87.30       87.54     15.51 o 
 -12  -2   5      130.04      166.74     20.26 o 
 -11  -2   5        9.39       29.23      7.09 o 
 -10  -2   5      830.10      879.46     30.70 o 
  -9  -2   5       14.59       12.66      8.81 o 
  -8  -2   5       93.37       87.70      9.05 o 
  -7  -2   5      676.28      598.48     43.45 o 
  -6  -2   5       26.42       25.50      9.30 o 
  -5  -2   5     2419.93     2547.52     87.40 o 
  -4  -2   5     4339.25     4511.97     80.94 o 
  -3  -2   5       15.05       10.76      8.57 o 
  -2  -2   5     6203.27     6416.65     93.00 o 
  -1  -2   5        6.52        5.64      2.21 o 
   0  -2   5     3504.82     3236.80    393.72 o 
   1  -2   5     3123.81     3355.52     96.69 o 
   2  -2   5      915.74     1122.31     53.63 o 
   3  -2   5     1257.48     1169.48     38.74 o 
   4  -2   5      140.75      128.59     11.81 o 
   5  -2   5     1487.89     1452.89     33.67 o 
   6  -2   5      666.66      683.87     24.09 o 
   7  -2   5      417.05      433.55     20.42 o 
   8  -2   5      383.93      376.44     20.29 o 
   9  -2   5      731.17      665.05     39.72 o 
  10  -2   5      408.45      388.77     31.68 o 
  11  -2   5       41.14       51.07     14.10 o 
 -13  -1   5        7.33        4.61      6.49 o 
 -12  -1   5      158.72      203.67     22.35 o 
 -11  -1   5        6.51        3.33      4.17 o 
 -10  -1   5      410.33      421.16     21.37 o 
  -9  -1   5      435.81      429.57     36.01 o 
  -8  -1   5      534.68      483.22     26.51 o 
  -7  -1   5      450.93      465.04     23.11 o 
  -6  -1   5       82.78       58.09     10.79 o 
  -5  -1   5       16.00        8.65      5.29 o 
  -4  -1   5    12620.22    13582.60    253.06 o 
  -3  -1   5     1136.17     1121.49     33.72 o 
  -2  -1   5     2385.08     2614.00     46.53 o 
  -1  -1   5       20.38       15.23      3.17 o 
   0  -1   5     2290.78     2229.68     70.58 o 
   1  -1   5      840.58      771.47     32.35 o 
   2  -1   5       56.65       31.01      8.55 o 
   3  -1   5     1639.80     1651.07     36.17 o 
   4  -1   5      151.46      130.55      8.82 o 
   5  -1   5     1702.92     1734.70     36.96 o 
   6  -1   5      792.46      828.50     36.62 o 
   7  -1   5      976.07      985.83     36.19 o 
   8  -1   5       15.84       16.72      4.50 o 
   9  -1   5        4.51        2.07      4.00 o 
  10  -1   5        0.22        4.85      6.50 o 
  11  -1   5     1180.14     1175.58     86.47 o 
  12  -1   5        2.14       -2.63      7.85 o 
 -13   0   5      150.70      180.30     30.64 o 
 -12   0   5        2.32       10.04     17.30 o 
 -11   0   5       33.21       25.94      6.20 o 
 -10   0   5     1563.51     1661.54     44.52 o 
  -9   0   5       97.30      102.37     10.37 o 
  -8   0   5       23.28       15.38      3.55 o 
  -7   0   5     1213.98     1159.23     27.07 o 
  -6   0   5      116.63      108.72     11.62 o 
  -5   0   5      421.91      409.91     19.75 o 
  -4   0   5     2705.87     2634.37     53.08 o 
  -3   0   5     3551.40     3779.83     60.08 o 
  -2   0   5     7661.82     8051.62    102.07 o 
  -1   0   5      377.38      346.20     15.31 o 
   0   0   5     1324.40     1234.06     47.91 o 
   1   0   5     1912.88     1710.92     41.37 o 
   2   0   5      372.44      370.07     14.98 o 
   3   0   5     4114.53     4188.74     56.58 o 
   4   0   5     4351.80     4448.80     77.73 o 
   5   0   5      113.13      115.18      9.03 o 
   6   0   5      449.25      420.66     18.22 o 
   7   0   5      318.86      312.48     16.86 o 
   8   0   5      551.78      529.30     23.45 o 
   9   0   5      617.30      650.19     27.63 o 
  10   0   5      304.78      279.68     19.32 o 
  11   0   5       35.95       38.18      8.67 o 
  12   0   5        4.54       -4.41      5.48 o 
  13   0   5       42.05       39.69      9.84 o 
 -13   1   5        4.33       13.00     12.35 o 
 -12   1   5      440.12      453.79     49.23 o 
 -11   1   5        0.57       -1.86      6.76 o 
 -10   1   5       27.15       33.39      6.65 o 
  -9   1   5      956.45      959.18     32.54 o 
  -8   1   5     2393.30     2253.38     49.91 o 
  -7   1   5     2357.85     2305.84     49.25 o 
  -6   1   5     2270.28     2211.66     39.71 o 
  -5   1   5     2157.88     2073.97     37.49 o 
  -4   1   5     2663.72     2566.83     52.96 o 
  -3   1   5     1055.35     1163.87     39.23 o 
  -2   1   5     1319.00     1481.83     24.00 o 
  -1   1   5     1586.72     1696.41     34.90 o 
   0   1   5        2.85        0.47      2.76 o 
   1   1   5      265.62      263.76     19.62 o 
   2   1   5        1.93        2.27      3.17 o 
   3   1   5     2553.61     2470.18     39.70 o 
   4   1   5     1358.01     1319.91     34.45 o 
   5   1   5      315.41      332.76     14.83 o 
   6   1   5      729.04      755.33     24.31 o 
   7   1   5     1838.56     1852.45     44.87 o 
   8   1   5      440.81      431.02     20.79 o 
   9   1   5       23.32       30.23      6.53 o 
  10   1   5      102.33       83.42     10.38 o 
  11   1   5      405.58      380.33     34.64 o 
  12   1   5        0.36        0.19      6.84 o 
  13   1   5      177.30      164.43     17.09 o 
 -12   2   5        1.48        3.66      8.12 o 
 -11   2   5      103.37       96.30     20.99 o 
 -10   2   5      149.38      141.85     13.30 o 
  -9   2   5      118.32      113.97     11.45 o 
  -8   2   5      212.30      194.67     14.14 o 
  -7   2   5      570.64      537.46     19.38 o 
  -6   2   5      698.81      661.80     21.03 o 
  -5   2   5     1704.02     1648.18     33.58 o 
  -4   2   5     1862.00     1878.10     35.34 o 
  -3   2   5      127.14      104.80      7.60 o 
  -2   2   5     4678.37     4497.80    139.66 o 
  -1   2   5     1747.47     1717.81     36.61 o 
   0   2   5       93.44       66.78     14.19 o 
   1   2   5      596.11      537.20     17.15 o 
   2   2   5     3658.47     3595.44    112.91 o 
   3   2   5     4764.58     4575.94     47.56 o 
   4   2   5       69.57       52.71      3.76 o 
   5   2   5      246.93      272.93      8.37 o 
   6   2   5     2508.28     2523.93     46.53 o 
   7   2   5       21.45       21.92      4.87 o 
   8   2   5     1171.30     1198.98     42.38 o 
   9   2   5       92.61      112.57     13.69 o 
  10   2   5        5.37       -1.84      5.28 o 
  11   2   5      989.41      960.51     56.23 o 
  12   2   5       21.03       19.75      6.37 o 
  13   2   5        2.30       -7.96      7.96 o 
 -12   3   5      183.71      217.50     34.59 o 
 -11   3   5       29.02       49.40     18.06 o 
 -10   3   5      192.22      178.00     24.16 o 
  -9   3   5      858.15      878.33     39.51 o 
  -8   3   5       32.48       21.82      4.27 o 
  -7   3   5     2627.74     2529.74     42.78 o 
  -6   3   5       37.38       41.17      5.60 o 
  -5   3   5     1150.84     1052.33     27.23 o 
  -4   3   5     3944.06     3745.36     55.10 o 
  -3   3   5     8753.33     8927.59     94.33 o 
  -2   3   5       22.09       10.84      2.91 o 
  -1   3   5     9836.33     9710.21    101.07 o 
   0   3   5      621.09      653.62     21.71 o 
   1   3   5    17104.78    16977.65    147.72 o 
   2   3   5     1456.11     1375.33     22.56 o 
   3   3   5     1255.68     1315.72     17.03 o 
   4   3   5      440.88      601.81     13.71 o 
   5   3   5      192.96      140.84      6.13 o 
   6   3   5     4233.36     4254.56     63.10 o 
   7   3   5     2023.12     2022.72     70.40 o 
   8   3   5       61.95       70.66     10.69 o 
   9   3   5     1315.23     1382.12     82.99 o 
  10   3   5       14.26        9.14      5.71 o 
  11   3   5       17.70        2.56      6.27 o 
  12   3   5      680.56      698.96     57.90 o 
  13   3   5       18.18       -3.32      7.40 o 
  14   3   5       46.07       44.01     18.85 o 
 -11   4   5       56.17       54.17     18.42 o 
 -10   4   5       16.56       17.95      8.65 o 
  -9   4   5      694.97      686.29     36.05 o 
  -8   4   5      381.43      378.46     25.61 o 
  -7   4   5      105.23      101.21      9.43 o 
  -6   4   5      281.05      267.26     13.11 o 
  -5   4   5     1800.17     1671.67     36.84 o 
  -4   4   5       71.56       83.16      7.44 o 
  -3   4   5      247.26      198.61     11.05 o 
  -2   4   5      501.14      558.21     17.61 o 
  -1   4   5     1947.33     1876.28     33.90 o 
   0   4   5      858.71      837.64     17.14 o 
   1   4   5      860.96      844.00     13.80 o 
   2   4   5     2606.64     2632.36     25.10 o 
   3   4   5     1938.56     2054.64     24.46 o 
   4   4   5      373.01      350.23      8.80 o 
   5   4   5      344.33      398.81     10.28 o 
   6   4   5     1934.90     1921.15     37.19 o 
   7   4   5      830.93      881.93     33.74 o 
   8   4   5     4650.24     4557.96    119.73 o 
   9   4   5     2078.42     2023.90     53.86 o 
  10   4   5      284.20      241.60     20.75 o 
  11   4   5       30.79       31.42      8.04 o 
  12   4   5      381.67      344.57     51.39 o 
  13   4   5        4.69       -5.93      5.93 o 
  14   4   5      322.93      362.46     43.95 o 
 -11   5   5      185.12      213.02     34.49 o 
 -10   5   5      129.88      148.80     18.27 o 
  -9   5   5       30.03       21.32      7.61 o 
  -8   5   5      102.00       78.78     12.27 o 
  -7   5   5     1140.69     1073.11     54.93 o 
  -6   5   5      291.67      296.09     16.29 o 
  -5   5   5      623.03      629.26     23.50 o 
  -4   5   5       11.82       23.12      6.05 o 
  -3   5   5     1211.54     1295.53     36.65 o 
  -2   5   5     2585.98     2523.84     43.14 o 
  -1   5   5    12280.21    12212.69    178.57 o 
   0   5   5      591.82      801.90     16.30 o 
   1   5   5    10949.21    11044.69     83.58 o 
   2   5   5      138.96      141.88      5.05 o 
   3   5   5      797.61      814.95     14.52 o 
   4   5   5     5179.77     4940.28     45.44 o 
   5   5   5      253.80      249.57     11.44 o 
   6   5   5     2953.96     2948.19     37.68 o 
   7   5   5     1534.44     1610.20     26.80 o 
   8   5   5       23.42       38.38      7.86 o 
   9   5   5     3702.36     3751.63     71.59 o 
  10   5   5       64.64       60.51     10.19 o 
  11   5   5      376.97      372.61     35.27 o 
  12   5   5      481.89      540.60     42.87 o 
  13   5   5        3.44       -7.55      7.55 o 
  14   5   5      374.86      419.67     42.94 o 
 -10   6   5        2.70       -5.48      9.79 o 
  -9   6   5      617.62      600.88     52.89 o 
  -8   6   5        0.05       -8.56      8.56 o 
  -7   6   5      404.68      388.47     20.89 o 
  -6   6   5     1575.33     1624.32     41.62 o 
  -5   6   5      691.75      696.34     25.95 o 
  -4   6   5     1136.47     1154.74     40.93 o 
  -3   6   5       17.35       21.65      5.67 o 
  -2   6   5      278.42      268.19     17.91 o 
  -1   6   5     1891.85     1809.97     72.06 o 
   0   6   5      559.75      624.10     22.17 o 
   1   6   5      898.23      947.93     24.30 o 
   2   6   5     2450.93     2468.09     40.88 o 
   3   6   5       18.90       21.96      4.64 o 
   4   6   5     8530.62     8537.51     80.31 o 
   5   6   5     2947.99     2808.46     31.96 o 
   6   6   5     1074.83     1135.98     28.28 o 
   7   6   5      865.13      867.85     28.39 o 
   8   6   5      888.75      911.08     34.23 o 
   9   6   5      157.74      146.63     10.88 o 
  10   6   5      764.40      733.31     35.61 o 
  11   6   5      135.07      136.64     16.66 o 
  12   6   5      121.82      122.98     16.84 o 
  13   6   5        3.07        8.00      5.00 o 
  14   6   5      160.87      169.56     21.40 o 
  -9   7   5        2.10        0.25      8.28 o 
  -8   7   5       25.68       30.46     13.37 o 
  -7   7   5       19.38       15.88      6.29 o 
  -6   7   5      167.72      163.94     15.89 o 
  -5   7   5      183.52      190.47     16.81 o 
  -4   7   5      391.98      442.06     24.90 o 
  -3   7   5      454.70      436.90     35.00 o 
  -2   7   5      703.93      697.02     28.70 o 
  -1   7   5      295.00      295.12     28.10 o 
   0   7   5       11.43        2.46      4.75 o 
   1   7   5     8041.61     7641.97    228.40 o 
   2   7   5      127.43      151.76     12.71 o 
   3   7   5     1127.11     1124.38     27.60 o 
   4   7   5      500.06      468.74     13.81 o 
   5   7   5        0.50        2.10      0.99 o 
   6   7   5     4176.30     4014.87     70.73 o 
   7   7   5       10.84       12.14      2.89 o 
   8   7   5      124.51      126.68      9.81 o 
   9   7   5      301.94      352.83     17.22 o 
  10   7   5       27.00       23.57      7.02 o 
  11   7   5      859.42      880.59     41.11 o 
  12   7   5      434.50      508.26     51.84 o 
  13   7   5       85.61       91.25     14.76 o 
  14   7   5      265.41      284.51     27.73 o 
  -8   8   5       14.69       20.48     12.12 o 
  -7   8   5      135.17      115.20     14.91 o 
  -6   8   5      292.73      267.42     21.47 o 
  -5   8   5       34.17       25.43      6.70 o 
  -4   8   5     4308.64     4408.56     90.52 o 
  -3   8   5      659.92      658.37     30.14 o 
  -2   8   5       27.41       21.11      8.89 o 
  -1   8   5      583.35      617.56     34.05 o 
   0   8   5       41.27       37.62      4.05 o 
   1   8   5     1186.73     1189.30     58.32 o 
   2   8   5     2597.17     2661.01     62.01 o 
   3   8   5      400.97      420.48     16.60 o 
   4   8   5     4907.86     4690.42     60.23 o 
   5   8   5     1290.40     1280.87     27.19 o 
   6   8   5      415.77      396.67     16.98 o 
   7   8   5      490.71      484.79     34.88 o 
   8   8   5       37.38       38.18      5.54 o 
   9   8   5      437.79      441.45     19.45 o 
  10   8   5      259.07      244.40     19.71 o 
  11   8   5       36.14       38.96      9.72 o 
  12   8   5      292.82      308.16     25.31 o 
  13   8   5        0.06        0.77      5.62 o 
  14   8   5        1.89        6.75      7.10 o 
  -8   9   5       12.07       -2.01     10.95 o 
  -7   9   5      114.89      115.02     15.16 o 
  -6   9   5      172.07      164.31     17.47 o 
  -5   9   5      660.55      642.36     33.47 o 
  -4   9   5        7.01       15.01      6.06 o 
  -3   9   5      392.07      415.05     24.74 o 
  -2   9   5      530.63      516.69     26.34 o 
  -1   9   5      425.49      435.90     19.37 o 
   0   9   5      130.70      116.48     15.04 o 
   1   9   5       47.35       42.15     10.98 o 
   2   9   5     1184.94     1156.00     34.79 o 
   3   9   5     1008.75      983.46     37.74 o 
   4   9   5       35.36       28.78      6.13 o 
   5   9   5      109.55      104.28     10.18 o 
   6   9   5      866.09      870.24     28.41 o 
   7   9   5       84.98      112.12     10.14 o 
   8   9   5       31.38       48.99      6.97 o 
   9   9   5        0.70       -0.88      3.34 o 
  10   9   5      177.14      137.32     23.95 o 
  11   9   5      559.71      548.04     50.12 o 
  12   9   5       28.24       44.36     16.31 o 
  13   9   5        8.64        7.40      8.59 o 
  14   9   5      101.20      102.17     25.38 o 
  -6  10   5      153.86      117.42     15.68 o 
  -5  10   5      109.87       90.79     13.12 o 
  -4  10   5      151.56      141.93     15.96 o 
  -3  10   5       45.13       32.97     11.77 o 
  -2  10   5      241.36      289.77     32.06 o 
  -1  10   5       96.52       86.35     17.77 o 
   0  10   5     1001.54      990.56     60.44 o 
   1  10   5        2.57       -1.78      7.93 o 
   2  10   5      179.99      163.97     16.02 o 
   3  10   5      230.58      169.86     16.68 o 
   4  10   5     1487.25     1607.80     51.56 o 
   5  10   5        3.52        5.38      3.58 o 
   6  10   5       20.29       34.84      6.29 o 
   7  10   5     2121.00     2168.03     51.31 o 
   8  10   5      782.17      752.20     28.01 o 
   9  10   5      315.54      341.88     18.87 o 
  10  10   5       63.75       74.48     17.53 o 
  11  10   5       39.72       35.23     13.91 o 
  12  10   5      566.78      563.75     54.82 o 
  13  10   5      153.16      166.11     31.18 o 
  14  10   5       75.48       88.58     23.35 o 
  -5  11   5        5.14       16.03     10.36 o 
  -4  11   5        1.01       -4.28      8.18 o 
  -3  11   5      242.39      262.39     33.17 o 
  -2  11   5      331.11      310.42     35.83 o 
  -1  11   5     1219.76     1361.79     75.44 o 
   0  11   5      195.80      212.97     28.51 o 
   1  11   5       67.62       49.80     14.18 o 
   2  11   5     1195.71     1146.62     46.87 o 
   3  11   5       35.49       40.73     17.41 o 
   4  11   5        5.80       -1.40      5.62 o 
   5  11   5      103.59       76.38     10.96 o 
   6  11   5       34.08       24.02      4.72 o 
   7  11   5     1308.12     1384.53     40.36 o 
   8  11   5       12.15       23.24      5.56 o 
   9  11   5      167.54      157.54     13.25 o 
  10  11   5     1232.38     1237.87     76.18 o 
  11  11   5      310.49      294.42     38.21 o 
  12  11   5       69.00       85.88     21.79 o 
  13  11   5      245.90      235.96     37.15 o 
  -4  12   5      249.86      213.40     31.21 o 
  -3  12   5      458.55      461.44     45.57 o 
  -2  12   5      125.32       88.26     20.48 o 
  -1  12   5       52.19       30.06     12.18 o 
   0  12   5      289.32      316.35     36.82 o 
   1  12   5       45.07       44.21     10.53 o 
   2  12   5      470.85      412.70     29.40 o 
   3  12   5      246.74      235.45     22.01 o 
   4  12   5       55.31       20.40      6.24 o 
   5  12   5        4.10       12.14      7.05 o 
   6  12   5       84.22       82.38     12.71 o 
   7  12   5      159.48      164.41     17.76 o 
   8  12   5      641.32      605.86     27.49 o 
   9  12   5      743.75      752.80     30.90 o 
  10  12   5       14.05        8.48      4.67 o 
  11  12   5       46.92       65.03     18.25 o 
  12  12   5       82.95       86.36     20.09 o 
  -2  13   5      267.97      315.29     38.90 o 
  -1  13   5      493.98      503.77     49.53 o 
   0  13   5       40.97       28.91     10.73 o 
   1  13   5        0.66        4.90      6.76 o 
   2  13   5       35.31       24.96     18.21 o 
   3  13   5      732.38      745.55     44.47 o 
   4  13   5      207.86      159.13     18.94 o 
   5  13   5       13.42        9.97      5.43 o 
   6  13   5      131.60      126.53     17.45 o 
   7  13   5      219.55      203.15     19.69 o 
   8  13   5       51.64       64.28     14.23 o 
   9  13   5       99.68       74.34     10.34 o 
  10  13   5      384.06      406.65     44.51 o 
  11  13   5      197.15      210.29     21.78 o 
  12  13   5      224.46      206.12     34.13 o 
   0  14   5       91.83       97.58     16.28 o 
   1  14   5      171.80      169.74     21.70 o 
   2  14   5      180.62      166.69     20.56 o 
   3  14   5        1.57       -2.31      7.81 o 
   4  14   5       21.40       12.38      7.34 o 
   5  14   5      710.52      739.49     43.15 o 
   6  14   5        0.21        0.97      5.59 o 
   7  14   5        8.15        4.30      6.72 o 
   8  14   5      117.79      103.85     14.72 o 
   9  14   5      440.07      419.94     35.92 o 
  10  14   5      430.98      392.67     30.03 o 
   4  15   5       18.90        4.58     16.31 o 
   5  15   5       96.84      149.20     35.04 o 
   6  15   5      190.68      240.53     24.56 o 
   7  15   5       81.40       64.50     22.95 o 
  -7 -10   6       75.53       55.31     15.87 o 
  -6 -10   6       78.96       88.60     14.28 o 
  -5 -10   6      507.91      486.42     33.39 o 
  -4 -10   6      732.80      706.88     68.10 o 
  -3 -10   6       18.96        6.90      7.04 o 
  -2 -10   6       21.51       20.96      7.35 o 
  -1 -10   6       39.41       27.75      8.74 o 
  -9  -9   6        6.86       10.68      6.63 o 
  -8  -9   6       18.00       21.98      7.92 o 
  -7  -9   6      404.25      504.35     31.99 o 
  -6  -9   6        7.07        0.85      7.69 o 
  -5  -9   6      468.32      467.14     31.21 o 
  -4  -9   6      179.86      209.39     21.67 o 
  -3  -9   6      110.06       85.47     13.94 o 
  -2  -9   6       70.71       70.20     16.65 o 
  -1  -9   6       31.95       16.22      7.13 o 
   0  -9   6       64.36       54.67     12.30 o 
   1  -9   6      103.32      102.14     23.35 o 
   2  -9   6       55.53       76.87     21.51 o 
 -11  -8   6        2.40      -11.90     11.90 o 
 -10  -8   6       17.58       22.28     11.63 o 
  -9  -8   6      631.04      649.71     35.50 o 
  -8  -8   6      598.21      594.28     33.75 o 
  -7  -8   6       33.95       33.71      8.69 o 
  -6  -8   6       36.28       29.36      8.43 o 
  -5  -8   6       58.71       43.66      8.91 o 
  -4  -8   6      875.63      950.24     43.06 o 
  -3  -8   6      866.15      835.42     40.56 o 
  -2  -8   6      145.17      131.72     21.83 o 
  -1  -8   6      407.85      436.55     62.83 o 
   0  -8   6       56.89       40.67     13.87 o 
   1  -8   6      236.46      295.84     37.91 o 
   2  -8   6       67.84       67.49     17.86 o 
   3  -8   6      122.80       87.99     22.44 o 
   4  -8   6      158.98      161.58     30.30 o 
 -11  -7   6       96.24       78.30     20.35 o 
 -10  -7   6      142.90      126.02     24.40 o 
  -9  -7   6      416.43      484.01     46.64 o 
  -8  -7   6      113.45       99.62     13.60 o 
  -7  -7   6        5.78        4.13      5.35 o 
  -6  -7   6      235.88      190.62     17.76 o 
  -5  -7   6      311.33      268.98     21.32 o 
  -4  -7   6      123.35      122.13     19.37 o 
  -3  -7   6       85.73       99.27     13.39 o 
  -2  -7   6      557.33      554.95     38.22 o 
  -1  -7   6       33.69       15.15      5.39 o 
   0  -7   6        0.18       -2.82      7.17 o 
   1  -7   6       32.21       32.96     12.97 o 
   2  -7   6       76.21       71.02     17.33 o 
   3  -7   6      544.70      583.03     54.34 o 
   4  -7   6        0.82       -5.19      9.50 o 
   5  -7   6       35.11        8.83      8.60 o 
   6  -7   6       59.54       48.63     17.95 o 
 -12  -6   6      132.77      141.89     18.42 o 
 -11  -6   6      170.96      157.18     27.04 o 
 -10  -6   6        6.88       -0.98      7.81 o 
  -9  -6   6      199.46      186.05     28.31 o 
  -8  -6   6      487.88      512.73     28.93 o 
  -7  -6   6      991.88     1015.77     40.22 o 
  -6  -6   6       98.46       91.87     11.94 o 
  -5  -6   6       81.29       62.22     10.20 o 
  -4  -6   6      175.61      185.92     16.96 o 
  -3  -6   6        8.19       19.80      5.88 o 
  -2  -6   6      349.35      306.05     22.09 o 
  -1  -6   6      321.34      317.25     22.85 o 
   0  -6   6      177.32      198.81     27.86 o 
   1  -6   6     1207.62     1317.58     73.00 o 
   2  -6   6      269.98      286.98     35.60 o 
   3  -6   6      172.13      187.27     29.26 o 
   4  -6   6       13.65       -5.19     10.73 o 
   5  -6   6      498.33      535.74     52.55 o 
   6  -6   6      131.01      152.60     19.67 o 
   7  -6   6       68.74       56.52     13.91 o 
 -12  -5   6        1.50        2.65      7.27 o 
 -11  -5   6       15.66        3.93      7.78 o 
 -10  -5   6      131.99      104.48     22.37 o 
  -9  -5   6      978.03     1136.40     69.80 o 
  -8  -5   6      150.54      159.70     25.33 o 
  -7  -5   6      154.53      176.52     16.03 o 
  -6  -5   6       47.23       47.95      8.28 o 
  -5  -5   6       88.88       90.48     11.13 o 
  -4  -5   6       16.14        6.86      5.07 o 
  -3  -5   6       79.70       69.41      9.86 o 
  -2  -5   6      175.55      182.31     36.46 o 
  -1  -5   6      750.75      741.20     35.73 o 
   0  -5   6       74.51       56.35     13.79 o 
   1  -5   6       13.33       11.11      7.68 o 
   2  -5   6      334.76      435.69     40.31 o 
   3  -5   6      483.06      484.38     44.05 o 
   4  -5   6      684.67      761.16     57.91 o 
   5  -5   6        3.11       -1.39     13.94 o 
   6  -5   6       21.25        1.02     10.24 o 
   7  -5   6       42.77       26.83     12.84 o 
   8  -5   6       60.55       67.02     14.28 o 
 -13  -4   6        6.20       22.02      9.72 o 
 -12  -4   6      145.64      123.90     12.87 o 
 -11  -4   6      218.57      209.87     19.09 o 
 -10  -4   6      132.97      100.73     11.03 o 
  -9  -4   6        0.40       -3.28      8.75 o 
  -8  -4   6      231.16      267.34     32.04 o 
  -7  -4   6      176.23      168.95     25.64 o 
  -6  -4   6      259.84      257.29     17.94 o 
  -5  -4   6       39.83       53.39      8.03 o 
  -4  -4   6      183.01      177.96     17.08 o 
  -3  -4   6     1530.27     1514.36     44.24 o 
  -2  -4   6       31.10       37.11      6.56 o 
  -1  -4   6      754.03      805.91     54.50 o 
   0  -4   6       46.64       46.47     11.63 o 
   1  -4   6      495.68      473.44     39.09 o 
   2  -4   6      963.70     1006.66     59.58 o 
   3  -4   6      219.16      204.53     27.32 o 
   4  -4   6      678.59      695.57     52.68 o 
   5  -4   6        1.22       -1.26      4.89 o 
   6  -4   6       79.04       78.64     18.54 o 
   7  -4   6        2.52       -7.54      9.19 o 
   8  -4   6       33.61       33.62     10.60 o 
   9  -4   6      127.29      165.37     21.58 o 
 -13  -3   6      666.54      726.29     43.86 o 
 -12  -3   6       83.22       70.80     10.87 o 
 -11  -3   6        0.76       -2.46      4.67 o 
 -10  -3   6       80.86       79.61     12.37 o 
  -9  -3   6       32.31       13.57      6.26 o 
  -8  -3   6       28.18       18.80      9.27 o 
  -7  -3   6      233.12      223.41     28.36 o 
  -6  -3   6     1520.08     1561.70     72.99 o 
  -5  -3   6      647.62      674.07     26.91 o 
  -4  -3   6       41.06       46.51      6.96 o 
  -3  -3   6      447.00      478.11     26.17 o 
  -2  -3   6      115.13      142.10     12.04 o 
  -1  -3   6     1645.84     1593.90     69.75 o 
   0  -3   6     6299.04     6805.45    163.67 o 
   1  -3   6      153.17      161.81     21.99 o 
   2  -3   6      215.87      248.03     27.53 o 
   3  -3   6      613.44      700.00     48.80 o 
   4  -3   6     1990.67     2043.31    108.33 o 
   5  -3   6      497.09      457.48     40.88 o 
   6  -3   6       17.55       12.87      6.20 o 
   7  -3   6      449.10      436.64     30.90 o 
   8  -3   6       34.32       28.97      9.59 o 
   9  -3   6       39.46       53.97     12.84 o 
  10  -3   6       39.88       26.40     17.58 o 
 -13  -2   6        2.11        4.77     16.92 o 
 -12  -2   6       63.42       64.66     12.78 o 
 -11  -2   6      310.22      350.60     21.01 o 
 -10  -2   6        0.87       -1.27      4.86 o 
  -9  -2   6       56.24       47.71      8.34 o 
  -8  -2   6      124.81      106.55     12.02 o 
  -7  -2   6        0.37       -5.87      8.04 o 
  -6  -2   6     2228.84     2315.13     89.34 o 
  -5  -2   6      310.96      347.49     32.02 o 
  -4  -2   6      290.23      282.41     15.71 o 
  -3  -2   6     1822.31     1616.30     72.87 o 
  -2  -2   6      455.59      450.97     19.65 o 
  -1  -2   6     1738.66     1647.94     54.74 o 
   0  -2   6      439.93      395.00     43.60 o 
   1  -2   6     2808.89     2431.83    374.47 o 
   2  -2   6     1662.35     1797.45     73.61 o 
   3  -2   6      246.88      305.63     30.14 o 
   4  -2   6        0.94       -0.86      2.06 o 
   5  -2   6      351.69      353.79     16.16 o 
   6  -2   6      900.47      886.65     28.12 o 
   7  -2   6       67.38       38.59      9.01 o 
   8  -2   6      449.13      441.78     31.30 o 
   9  -2   6        2.79        6.44      6.08 o 
  10  -2   6      454.40      449.62     35.11 o 
  11  -2   6       84.61       99.23     17.59 o 
 -13  -1   6      374.02      384.38     32.78 o 
 -12  -1   6        4.60       -7.98      7.98 o 
 -11  -1   6      861.86      943.57     35.17 o 
 -10  -1   6       57.05       59.34     10.50 o 
  -9  -1   6        1.55        4.18      3.84 o 
  -8  -1   6      619.85      588.95     24.30 o 
  -7  -1   6      312.25      300.13     19.59 o 
  -6  -1   6      897.53      909.35     44.49 o 
  -5  -1   6     3951.11     4031.79    118.76 o 
  -4  -1   6    10678.26    11228.97    226.80 o 
  -3  -1   6       36.46       26.42      4.25 o 
  -2  -1   6     1851.94     1765.89     87.56 o 
  -1  -1   6        2.30        2.48      1.81 o 
   0  -1   6     4743.95     4740.97    120.32 o 
   1  -1   6      201.85      217.79     22.48 o 
   2  -1   6      448.67      406.88     16.11 o 
   3  -1   6      989.43     1041.42     53.72 o 
   4  -1   6      381.11      358.57     34.51 o 
   5  -1   6       13.56       24.97      4.89 o 
   6  -1   6      132.59      148.11     11.22 o 
   7  -1   6      109.97       86.10      9.23 o 
   8  -1   6      297.74      262.91     17.02 o 
   9  -1   6       95.49       78.32     13.22 o 
  10  -1   6      215.04      242.25     25.18 o 
  11  -1   6       13.01       35.54     11.16 o 
  12  -1   6        5.12       11.58      9.68 o 
 -13   0   6       95.79       81.24     16.15 o 
 -12   0   6        8.77       16.92     10.01 o 
 -11   0   6      164.88      154.75     14.43 o 
 -10   0   6      146.15      170.35     14.54 o 
  -9   0   6     1145.36     1133.64     42.33 o 
  -8   0   6        1.32        0.39      3.11 o 
  -7   0   6     1198.25     1189.68     26.72 o 
  -6   0   6      628.95      699.34     57.16 o 
  -5   0   6      199.08      233.92     15.88 o 
  -4   0   6     6025.61     6353.41     99.13 o 
  -3   0   6      656.20      573.39     20.11 o 
  -2   0   6     1163.57     1222.93     53.01 o 
  -1   0   6     1108.65     1064.29     23.76 o 
   0   0   6     2191.47     2111.62     38.75 o 
   1   0   6     1512.40     1402.44     56.23 o 
   2   0   6     8099.53     8306.03    174.14 o 
   3   0   6       17.65       18.87      4.08 o 
   4   0   6        5.44        6.49      2.59 o 
   5   0   6      767.88      765.14     24.39 o 
   6   0   6      355.50      358.36     17.37 o 
   7   0   6     1156.18     1196.92     51.01 o 
   8   0   6        7.05        4.71      3.47 o 
   9   0   6       29.11       38.25      7.04 o 
  10   0   6      521.41      496.56     37.75 o 
  11   0   6       15.56        4.31      6.84 o 
  12   0   6       14.03       20.65      9.02 o 
 -12   1   6       39.17       26.95      7.78 o 
 -11   1   6      396.74      385.01     23.07 o 
 -10   1   6      391.15      398.73     22.53 o 
  -9   1   6      180.36      190.32     17.42 o 
  -8   1   6     4205.81     4248.63     87.22 o 
  -7   1   6      521.66      473.51     18.51 o 
  -6   1   6      929.83      919.42     23.10 o 
  -5   1   6     4536.03     4601.89    190.75 o 
  -4   1   6        6.01       15.86      4.60 o 
  -3   1   6     3285.96     3148.06     46.43 o 
  -2   1   6      148.10      146.30      6.92 o 
  -1   1   6       28.10       45.50     10.61 o 
   0   1   6    12307.97    12053.20    219.09 o 
   1   1   6     2120.11     1919.17     63.45 o 
   2   1   6     6402.16     6324.93    137.92 o 
   3   1   6      945.88      968.24     53.29 o 
   4   1   6      163.12      141.55      9.70 o 
   5   1   6     4459.36     4509.61     66.63 o 
   6   1   6     2865.19     2924.15     53.26 o 
   7   1   6      382.61      396.41     19.03 o 
   8   1   6      900.30      893.10     43.37 o 
   9   1   6      558.10      524.24     24.83 o 
  10   1   6        9.83       -0.55      4.26 o 
  11   1   6       45.98       59.04      9.76 o 
  12   1   6       59.35       59.71     10.20 o 
  13   1   6      272.16      255.66     21.51 o 
 -12   2   6       22.42       24.69     13.59 o 
 -11   2   6      218.74      227.25     18.18 o 
 -10   2   6      758.62      802.21     32.73 o 
  -9   2   6        3.34        2.35      4.79 o 
  -8   2   6     1517.50     1506.71     62.64 o 
  -7   2   6      142.21      136.29     10.70 o 
  -6   2   6      431.58      416.58     17.40 o 
  -5   2   6     2162.33     2033.20     35.32 o 
  -4   2   6       82.38       66.04      6.45 o 
  -3   2   6      691.18      677.91     34.01 o 
  -2   2   6     1074.06     1017.08     32.88 o 
  -1   2   6       19.67        4.00      2.28 o 
   0   2   6     2043.80     2124.05     99.28 o 
   1   2   6      865.48      896.11     25.16 o 
   2   2   6     2500.52     2318.77    123.67 o 
   3   2   6        9.64       11.29      3.35 o 
   4   2   6      486.68      489.06     13.03 o 
   5   2   6      272.31      263.73      9.28 o 
   6   2   6     2212.42     2219.09     31.85 o 
   7   2   6     2994.85     3134.86     85.49 o 
   8   2   6      401.71      405.52     30.65 o 
   9   2   6       66.54       75.51      9.42 o 
  10   2   6      192.62      192.14     15.61 o 
  11   2   6      570.24      543.40     34.06 o 
  12   2   6      362.37      343.32     33.01 o 
  13   2   6       78.31      113.53     14.69 o 
 -12   3   6        2.78        9.75      8.97 o 
 -11   3   6        1.18       -5.44      6.39 o 
 -10   3   6       20.98       11.13      5.59 o 
  -9   3   6       17.10       27.86      6.59 o 
  -8   3   6     1434.47     1437.31     41.36 o 
  -7   3   6      177.51      161.51     11.38 o 
  -6   3   6      682.49      648.00     22.68 o 
  -5   3   6     1447.29     1337.06     38.54 o 
  -4   3   6       86.44       72.05      6.20 o 
  -3   3   6     3621.11     3488.24     53.65 o 
  -2   3   6     2242.16     2382.40     41.00 o 
  -1   3   6      745.02      678.50     19.50 o 
   0   3   6     1773.13     1485.45     65.13 o 
   1   3   6      585.81      675.68     21.71 o 
   2   3   6     6121.85     6047.93     76.19 o 
   3   3   6     1069.06      927.19     18.51 o 
   4   3   6     3381.76     3561.50     45.47 o 
   5   3   6     7118.92     7271.31     77.80 o 
   6   3   6     2043.98     1906.39     55.22 o 
   7   3   6      992.68     1008.86     30.03 o 
   8   3   6     2483.26     2525.47     73.28 o 
   9   3   6        6.15        6.45      3.68 o 
  10   3   6      409.51      442.04     23.44 o 
  11   3   6      152.26      148.58     14.30 o 
  12   3   6       44.56       28.26      6.81 o 
  13   3   6     1000.60     1178.01     56.34 o 
 -11   4   6        1.98       14.15     10.47 o 
 -10   4   6      187.51      188.11     20.17 o 
  -9   4   6      208.19      203.20     20.07 o 
  -8   4   6      916.91      882.34     32.71 o 
  -7   4   6      477.01      451.16     18.15 o 
  -6   4   6      166.57      183.03     12.53 o 
  -5   4   6     1805.51     1863.81     42.35 o 
  -4   4   6      150.20      137.98      9.93 o 
  -3   4   6     6254.54     6190.63     79.40 o 
  -2   4   6     6122.66     5510.52     72.50 o 
  -1   4   6     3628.74     4059.88     57.30 o 
   0   4   6       32.41       20.53      3.90 o 
   1   4   6      702.68      703.74     14.31 o 
   2   4   6     1280.52     1379.11     20.95 o 
   3   4   6    12157.33    12631.12    119.67 o 
   4   4   6      548.54      676.43     18.69 o 
   5   4   6       41.18       61.65      5.18 o 
   6   4   6      667.91      630.25     21.37 o 
   7   4   6      721.70      722.95     31.70 o 
   8   4   6     2236.93     2274.52     62.60 o 
   9   4   6      331.52      350.03     19.97 o 
  10   4   6        1.27        7.11      4.97 o 
  11   4   6     1609.05     1705.87     66.90 o 
  12   4   6       28.20       29.11      8.89 o 
  13   4   6        4.61        3.70     10.14 o 
  14   4   6        1.74       -7.50      7.50 o 
 -11   5   6      145.11      134.35     27.58 o 
 -10   5   6      260.21      235.08     22.76 o 
  -9   5   6       12.85        7.38      5.99 o 
  -8   5   6        8.34       10.19      5.31 o 
  -7   5   6      103.12       78.24      9.38 o 
  -6   5   6      775.47      753.19     23.73 o 
  -5   5   6      466.58      470.93     20.26 o 
  -4   5   6      697.38      697.84     23.69 o 
  -3   5   6       95.75       55.73      7.20 o 
  -2   5   6      209.04      156.43     10.07 o 
  -1   5   6     3710.90     4010.39     48.76 o 
   0   5   6     1043.59     1018.02     27.23 o 
   1   5   6     1698.93     1759.62     23.50 o 
   2   5   6        1.43        2.40      0.89 o 
   3   5   6      228.26      234.07      8.42 o 
   4   5   6      598.49      537.25     14.52 o 
   5   5   6     8625.58     8331.44     95.51 o 
   6   5   6      648.75      644.14     13.82 o 
   7   5   6      621.12      630.01     18.83 o 
   8   5   6     1891.68     1975.12     36.53 o 
   9   5   6      874.56      843.05     27.66 o 
  10   5   6     1601.95     1674.57     80.65 o 
  11   5   6      153.46      165.11     18.32 o 
  12   5   6       17.12       14.72      6.57 o 
  13   5   6      327.28      359.74     55.94 o 
  14   5   6       86.69       88.27     33.71 o 
 -10   6   6      300.02      290.20     38.87 o 
  -9   6   6      280.06      286.00     49.99 o 
  -8   6   6      158.25      153.39     17.57 o 
  -7   6   6       33.99       26.54      8.64 o 
  -6   6   6      368.33      370.48     19.68 o 
  -5   6   6     3369.17     3403.04     75.20 o 
  -4   6   6        1.09       -3.43      4.99 o 
  -3   6   6     2187.52     2256.79     64.46 o 
  -2   6   6      710.19      657.90     21.73 o 
  -1   6   6     1569.11     1703.12     34.61 o 
   0   6   6     6873.53     7237.18    104.98 o 
   1   6   6      383.82      380.19      8.61 o 
   2   6   6      119.97      135.24      4.52 o 
   3   6   6    10182.83    10305.13     91.61 o 
   4   6   6       53.36       54.67      4.37 o 
   5   6   6     2467.89     2384.95     29.65 o 
   6   6   6      461.68      436.96     16.81 o 
   7   6   6      326.65      324.57     13.21 o 
   8   6   6     2218.67     2243.43     46.23 o 
   9   6   6     1306.10     1276.49     39.04 o 
  10   6   6     1118.63     1195.39     47.20 o 
  11   6   6      668.09      725.50     49.17 o 
  12   6   6       21.30       14.10      8.02 o 
  13   6   6        2.12       -2.04      5.92 o 
  14   6   6       74.89       75.37     14.84 o 
  -9   7   6       19.71       -0.99      8.07 o 
  -8   7   6       22.42       40.44     15.68 o 
  -7   7   6       83.80       97.49     11.04 o 
  -6   7   6        0.10       -4.30      4.30 o 
  -5   7   6     2533.83     2669.36     74.24 o 
  -4   7   6      364.87      362.59     19.09 o 
  -3   7   6     1746.82     1792.33     53.67 o 
  -2   7   6      723.17      747.96     32.95 o 
  -1   7   6       88.47       64.11      9.85 o 
   0   7   6     1061.59     1115.85     39.08 o 
   1   7   6     1173.52     1065.31     21.63 o 
   2   7   6      133.45      116.77      6.31 o 
   3   7   6      908.48      927.91     30.85 o 
   4   7   6     1393.53     1325.55     37.09 o 
   5   7   6      783.36      783.91     14.24 o 
   6   7   6      914.91      859.84     20.03 o 
   7   7   6      148.16      130.88      9.38 o 
   8   7   6       28.20       30.21      5.33 o 
   9   7   6      957.22      921.27     29.44 o 
  10   7   6     1234.33     1265.70     86.61 o 
  11   7   6       20.58       20.29      7.26 o 
  12   7   6      338.57      364.87     43.60 o 
  13   7   6       61.10       50.92     12.18 o 
  14   7   6      262.07      303.31     28.53 o 
  -8   8   6      356.35      331.11     39.24 o 
  -7   8   6      248.20      283.36     40.27 o 
  -6   8   6      706.51      722.65     50.96 o 
  -5   8   6       76.40       72.92     11.29 o 
  -4   8   6      574.16      582.07     74.17 o 
  -3   8   6      430.37      446.32     25.40 o 
  -2   8   6      409.99      374.95     43.92 o 
  -1   8   6     1177.47     1291.52     64.67 o 
   0   8   6     1480.72     1529.12     70.20 o 
   1   8   6       15.85       16.60      2.66 o 
   2   8   6     1347.15     1339.89     41.40 o 
   3   8   6     3547.61     3622.10    145.80 o 
   4   8   6      961.00     1004.86     34.61 o 
   5   8   6      237.16      221.88     13.43 o 
   6   8   6     1579.95     1573.00     30.64 o 
   7   8   6      782.93      804.57     20.36 o 
   8   8   6      922.39      950.62     39.13 o 
   9   8   6       85.59       89.09      8.98 o 
  10   8   6       69.00       74.20     11.07 o 
  11   8   6     1014.38     1005.82     44.31 o 
  12   8   6      103.13       75.44     12.92 o 
  13   8   6      168.34      176.10     20.31 o 
  14   8   6       24.96       31.69     10.89 o 
  -7   9   6      148.09      146.63     17.27 o 
  -6   9   6       93.96       88.57     13.60 o 
  -5   9   6        5.71        6.18      6.21 o 
  -4   9   6       27.52       15.72     16.81 o 
  -3   9   6       54.58       45.49      9.61 o 
  -2   9   6      138.32      154.08     20.30 o 
  -1   9   6      657.93      706.31     39.17 o 
   0   9   6      235.89      239.41     16.55 o 
   1   9   6      405.89      412.45     36.70 o 
   2   9   6       15.54       13.32      4.16 o 
   3   9   6      965.41     1018.48     37.71 o 
   4   9   6       72.03       83.67     10.41 o 
   5   9   6      909.27      893.30     35.06 o 
   6   9   6     4401.52     4566.45     73.25 o 
   7   9   6     1027.33      967.96     30.58 o 
   8   9   6      198.97      216.36     14.18 o 
   9   9   6       46.35       34.24     13.00 o 
  10   9   6      323.89      390.86     25.15 o 
  11   9   6      311.56      306.57     37.25 o 
  12   9   6       25.55       36.90     16.13 o 
  13   9   6       32.08       29.63     10.73 o 
  14   9   6      542.26      492.61     55.05 o 
  -6  10   6        6.48       10.91      5.31 o 
  -5  10   6       14.40       -0.89      4.41 o 
  -4  10   6       45.57       44.43      9.07 o 
  -3  10   6      926.03      900.45     38.98 o 
  -2  10   6       93.08       76.37     11.12 o 
  -1  10   6      523.30      549.05     45.60 o 
   0  10   6     1176.45     1311.61     71.29 o 
   1  10   6     2153.46     2272.74     95.21 o 
   2  10   6      163.40      143.00     15.18 o 
   3  10   6      198.49      218.84     18.56 o 
   4  10   6      135.26      156.15     15.28 o 
   5  10   6      149.35      153.87     21.88 o 
   6  10   6     1522.77     1568.12     41.37 o 
   7  10   6      243.98      264.96     16.46 o 
   8  10   6      299.93      273.31     16.94 o 
   9  10   6      352.17      343.85     19.05 o 
  10  10   6       30.91       19.42     20.88 o 
  11  10   6       49.20       62.53     16.86 o 
  12  10   6     1195.29     1145.25     78.66 o 
  13  10   6      425.48      350.02     44.58 o 
  14  10   6        0.46        5.37     10.34 o 
  -5  11   6       41.61       25.67     11.04 o 
  -4  11   6        3.50       -9.57      9.57 o 
  -3  11   6       33.70       52.69     15.96 o 
  -2  11   6       99.01       75.52     18.50 o 
  -1  11   6     1288.96     1400.66     77.69 o 
   0  11   6       25.62        8.94      7.83 o 
   1  11   6       47.82       24.80     12.14 o 
   2  11   6      904.35      933.78     41.95 o 
   3  11   6      205.82      164.90     26.50 o 
   4  11   6        3.60       -0.39      4.93 o 
   5  11   6        9.61        3.82      4.47 o 
   6  11   6      641.42      708.90     76.35 o 
   7  11   6      167.73      197.00     16.59 o 
   8  11   6      267.01      280.04     17.81 o 
   9  11   6      231.08      239.60     16.67 o 
  10  11   6      684.31      729.60     37.43 o 
  11  11   6      380.12      347.28     41.88 o 
  12  11   6       28.34       45.71     17.11 o 
  13  11   6        0.45        0.40      8.16 o 
  -4  12   6      117.90       86.04     19.94 o 
  -3  12   6        4.94        3.08      9.77 o 
  -2  12   6      338.68      347.83     40.41 o 
  -1  12   6      940.64      955.58     66.44 o 
   0  12   6      449.15      451.90     44.91 o 
   1  12   6      642.80      634.72     36.91 o 
   2  12   6     1009.96     1002.01     45.79 o 
   3  12   6       16.93       21.45      9.00 o 
   4  12   6      183.55      196.16     19.35 o 
   5  12   6        4.93       -7.17      7.17 o 
   6  12   6      171.60      190.44     18.57 o 
   7  12   6       61.55       42.70      8.80 o 
   8  12   6       18.01       16.39      4.87 o 
   9  12   6      488.66      542.99     26.23 o 
  10  12   6       14.13       15.85      8.99 o 
  11  12   6       14.51       23.72     12.93 o 
  12  12   6      636.44      577.11     57.00 o 
  -2  13   6       40.41       31.59     13.36 o 
  -1  13   6     1275.58     1385.96     83.90 o 
   0  13   6        7.79       -9.08      9.08 o 
   1  13   6      103.96       90.87     15.12 o 
   2  13   6      590.93      650.45     38.70 o 
   3  13   6       17.38       24.19      8.16 o 
   4  13   6      541.72      588.07     35.23 o 
   5  13   6       37.39       28.50      7.94 o 
   6  13   6      104.96      108.59     14.64 o 
   7  13   6      406.38      402.47     28.28 o 
   8  13   6      145.31      124.49     22.82 o 
   9  13   6      134.67      191.28     16.41 o 
  10  13   6      189.66      202.72     19.84 o 
  11  13   6      156.96      165.46     19.19 o 
  12  13   6      111.84       96.63     23.25 o 
   0  14   6       23.24       28.65     10.96 o 
   1  14   6      239.83      220.00     24.61 o 
   2  14   6      323.17      320.65     30.16 o 
   3  14   6       28.75       14.17      6.45 o 
   4  14   6        9.66        6.24     12.59 o 
   5  14   6      176.36      148.82     33.72 o 
   6  14   6      122.94      107.25     20.33 o 
   7  14   6      132.69      103.17     14.91 o 
   8  14   6      296.19      358.73     27.99 o 
   9  14   6      481.16      537.76     44.92 o 
  10  14   6      164.87      174.38     20.33 o 
   4  15   6      562.46      589.71     39.49 o 
   5  15   6       28.12       38.83     11.53 o 
   6  15   6       29.17       23.65      9.09 o 
   7  15   6      350.22      404.61     31.43 o 
  -8  -9   7        8.60       -2.82      6.45 o 
  -7  -9   7      156.89      163.97     18.83 o 
  -6  -9   7      105.55       87.91     13.92 o 
  -5  -9   7      293.74      309.03     26.04 o 
  -4  -9   7      172.85      187.61     31.02 o 
  -3  -9   7      100.98      121.24     16.76 o 
  -2  -9   7       85.39       84.24     14.51 o 
  -1  -9   7       47.72       32.21     10.12 o 
   0  -9   7        9.37       -1.98     10.39 o 
  -9  -8   7       90.69       75.37     15.25 o 
  -8  -8   7      241.52      251.22     22.11 o 
  -7  -8   7       21.71       17.88      7.13 o 
  -6  -8   7      250.26      253.95     30.11 o 
  -5  -8   7      348.79      392.66     27.99 o 
  -4  -8   7       23.73        9.13     17.26 o 
  -3  -8   7      718.48      675.96     37.74 o 
  -2  -8   7       23.38       17.07      7.43 o 
  -1  -8   7       34.26       14.23     10.89 o 
   0  -8   7      299.25      277.35     58.41 o 
   1  -8   7        0.77       -5.38      8.18 o 
   2  -8   7       67.72       77.17     20.59 o 
   3  -8   7       46.37       73.02     21.44 o 
 -10  -7   7      199.59      158.75     28.79 o 
  -9  -7   7      194.83      183.65     29.98 o 
  -8  -7   7      360.38      351.55     25.43 o 
  -7  -7   7      157.92      160.41     33.98 o 
  -6  -7   7      218.92      216.81     19.63 o 
  -5  -7   7      431.35      412.01     27.23 o 
  -4  -7   7       34.99       34.98      9.17 o 
  -3  -7   7       67.75       50.38     10.21 o 
  -2  -7   7      392.35      413.64     29.06 o 
  -1  -7   7        1.15       -3.52      5.50 o 
   0  -7   7      281.73      292.96     25.15 o 
   1  -7   7       18.28       27.27     12.73 o 
   2  -7   7       81.27       83.09     20.60 o 
   3  -7   7       20.39       13.27     11.65 o 
   4  -7   7       13.77       23.54     14.91 o 
   5  -7   7        6.76       -5.27     10.53 o 
 -11  -6   7       54.79       28.76     12.39 o 
 -10  -6   7      417.96      446.67     47.27 o 
  -9  -6   7      206.27      233.94     33.84 o 
  -8  -6   7        7.34       12.76     10.92 o 
  -7  -6   7      495.14      483.68     30.06 o 
  -6  -6   7       49.72       80.33     11.78 o 
  -5  -6   7        0.17        0.38      7.06 o 
  -4  -6   7       74.26       88.65     12.40 o 
  -3  -6   7       63.53       64.40     10.89 o 
  -2  -6   7        0.60        4.47      4.97 o 
  -1  -6   7        2.33       -2.45      4.94 o 
   0  -6   7       87.42      109.89     20.92 o 
   1  -6   7      287.15      321.90     37.51 o 
   2  -6   7       10.36        4.31      7.54 o 
   3  -6   7      132.66      137.34     26.10 o 
   4  -6   7       72.82       68.67     20.41 o 
   5  -6   7      341.67      327.63     43.18 o 
   6  -6   7       77.56       52.86     19.45 o 
 -12  -5   7        5.11        2.03     11.37 o 
 -11  -5   7       19.79        4.31      5.23 o 
 -10  -5   7        6.31       16.26     12.96 o 
  -9  -5   7      334.36      375.52     41.28 o 
  -8  -5   7       81.85       88.26     19.70 o 
  -7  -5   7       90.15       67.27     14.27 o 
  -6  -5   7      733.93      659.51     31.37 o 
  -5  -5   7       35.12       25.85      6.63 o 
  -4  -5   7      438.40      435.12     25.14 o 
  -3  -5   7      163.39      153.19     14.98 o 
  -2  -5   7     1544.55     1575.66     57.54 o 
  -1  -5   7       10.83       -0.46      5.72 o 
   0  -5   7      353.69      376.18     38.23 o 
   1  -5   7       20.17       11.76     10.37 o 
   2  -5   7        3.18        9.82      8.85 o 
   3  -5   7      170.27      182.87     29.03 o 
   4  -5   7        2.65        7.34     10.55 o 
   5  -5   7      161.25      152.68     28.54 o 
   6  -5   7       50.30       23.39     12.42 o 
   7  -5   7      307.76      285.49     28.73 o 
 -12  -4   7      496.76      490.20     31.38 o 
 -11  -4   7       71.71       42.07     15.60 o 
 -10  -4   7      799.14      824.87     69.59 o 
  -9  -4   7       51.01       32.55     13.51 o 
  -8  -4   7      175.44      174.43     27.38 o 
  -7  -4   7      164.91      208.29     29.16 o 
  -6  -4   7       12.96        6.56      6.91 o 
  -5  -4   7      203.32      178.51     15.25 o 
  -4  -4   7      431.35      432.10     30.11 o 
  -3  -4   7      112.87      106.63     11.71 o 
  -2  -4   7      618.49      665.06     48.02 o 
  -1  -4   7       94.68       92.28     13.17 o 
   0  -4   7      255.96      284.32     31.45 o 
   1  -4   7      504.96      453.58     40.60 o 
   2  -4   7        5.71        9.66      9.04 o 
   3  -4   7     2037.73     2135.57     96.39 o 
   4  -4   7      644.61      704.81     56.12 o 
   5  -4   7      531.03      611.37     54.11 o 
   6  -4   7      326.42      303.73     43.04 o 
   7  -4   7       18.90        9.32      7.74 o 
   8  -4   7        0.10      -11.33     11.33 o 
 -12  -3   7      851.33      851.76     35.14 o 
 -11  -3   7        0.02       -6.04      6.04 o 
 -10  -3   7       10.52       13.35      5.63 o 
  -9  -3   7      128.32      113.00     19.95 o 
  -8  -3   7      384.01      351.94     37.54 o 
  -7  -3   7       57.73       62.29     16.40 o 
  -6  -3   7     1883.71     2092.04     89.67 o 
  -5  -3   7        0.59        8.01      4.10 o 
  -4  -3   7     2191.86     2048.91     50.41 o 
  -3  -3   7       81.96       73.04      8.82 o 
  -2  -3   7      487.77      466.97     22.97 o 
  -1  -3   7     1614.45     1517.26     83.78 o 
   0  -3   7      533.19      546.69     41.76 o 
   1  -3   7      177.35      184.25     24.63 o 
   2  -3   7      200.48      205.87     26.75 o 
   3  -3   7     1169.48     1262.79     69.62 o 
   4  -3   7       86.40       85.34     18.70 o 
   5  -3   7       30.11       28.16     11.39 o 
   6  -3   7       29.55       14.18      7.08 o 
   7  -3   7      731.71      723.27     41.61 o 
   8  -3   7       22.96       12.35      6.77 o 
   9  -3   7       66.58       68.57     30.27 o 
 -12  -2   7       31.19       24.52      7.84 o 
 -11  -2   7      293.11      278.64     22.92 o 
 -10  -2   7      417.12      477.65     28.61 o 
  -9  -2   7      472.42      470.77     27.93 o 
  -8  -2   7      184.09      161.08     22.97 o 
  -7  -2   7        1.87       -0.17      6.92 o 
  -6  -2   7      142.08      169.17     24.72 o 
  -5  -2   7     2132.21     2173.01     87.99 o 
  -4  -2   7      919.22      944.36     30.47 o 
  -3  -2   7      296.37      304.08     16.54 o 
  -2  -2   7      313.86      319.18     24.39 o 
  -1  -2   7      174.27      164.17     12.61 o 
   0  -2   7       83.64      109.78     16.75 o 
   1  -2   7     1731.61     1345.76    234.49 o 
   2  -2   7      692.50      774.56     49.85 o 
   3  -2   7     1897.03     1891.23     82.63 o 
   4  -2   7      734.92      761.81     52.96 o 
   5  -2   7        0.07        0.40      8.00 o 
   6  -2   7      641.43      688.99     37.47 o 
   7  -2   7       14.33        1.02      6.53 o 
   8  -2   7      234.64      211.66     22.75 o 
   9  -2   7      704.30      703.19     42.57 o 
  10  -2   7       31.25       23.89     18.89 o 
 -12  -1   7      475.33      426.23     25.39 o 
 -11  -1   7        7.15       10.36      4.80 o 
 -10  -1   7      118.51      124.25     15.09 o 
  -9  -1   7      169.09      201.02     18.16 o 
  -8  -1   7       82.83       71.15     17.09 o 
  -7  -1   7     1011.01     1078.94     39.69 o 
  -6  -1   7     1246.50     1262.08     41.56 o 
  -5  -1   7       70.19       88.10     16.92 o 
  -4  -1   7     9779.24    10239.29    219.94 o 
  -3  -1   7      245.05      247.32     13.42 o 
  -2  -1   7     3497.88     3312.58    267.50 o 
  -1  -1   7     4987.02     4980.42     78.13 o 
   0  -1   7     1813.55     1755.96    133.87 o 
   1  -1   7     2213.87     2139.89     80.25 o 
   2  -1   7      124.05       99.91      8.48 o 
   3  -1   7      365.14      370.70     33.99 o 
   4  -1   7     1785.41     1813.66     44.05 o 
   5  -1   7       88.71       81.11      8.42 o 
   6  -1   7     1795.51     1747.87     41.71 o 
   7  -1   7      898.83      914.64     37.28 o 
   8  -1   7        8.70        7.86      6.67 o 
   9  -1   7      577.42      634.42     39.49 o 
  10  -1   7       64.30       51.00     11.74 o 
  11  -1   7       23.69       23.42     15.71 o 
 -12   0   7       82.38       57.75     13.98 o 
 -11   0   7      543.59      533.61     27.68 o 
 -10   0   7      212.33      191.36     19.44 o 
  -9   0   7      987.13      999.89     41.35 o 
  -8   0   7       10.56        4.06      5.18 o 
  -7   0   7      161.31      124.34     15.89 o 
  -6   0   7      840.12      846.62     33.58 o 
  -5   0   7      167.46      196.71     39.11 o 
  -4   0   7     1083.48     1187.30     37.62 o 
  -3   0   7     1599.43     1653.08     52.05 o 
  -2   0   7      404.61      392.92     31.68 o 
  -1   0   7     5207.18     4862.95    244.59 o 
   0   0   7       22.90       18.50      3.36 o 
   1   0   7      271.02      266.55     25.66 o 
   2   0   7     1066.56     1038.74     52.62 o 
   3   0   7      585.63      521.56     37.77 o 
   4   0   7     1133.78     1153.76     34.77 o 
   5   0   7      938.99      956.23     28.37 o 
   6   0   7       30.19       30.22      5.63 o 
   7   0   7      447.24      447.95     26.22 o 
   8   0   7      297.67      285.34     18.11 o 
   9   0   7      212.11      170.64     14.92 o 
  10   0   7      200.38      230.71     24.60 o 
  11   0   7      171.62      190.10     23.23 o 
  12   0   7        0.14        6.08      7.19 o 
 -12   1   7       75.50       60.62     13.13 o 
 -11   1   7        1.53        0.19      5.53 o 
 -10   1   7        2.32        3.68      5.02 o 
  -9   1   7     1073.80     1054.05     42.96 o 
  -8   1   7      493.71      499.02     28.32 o 
  -7   1   7     1043.80      983.39     25.96 o 
  -6   1   7      341.99      329.21     17.79 o 
  -5   1   7        0.92        2.89      3.19 o 
  -4   1   7     1408.36     1338.75     40.26 o 
  -3   1   7       37.81       43.97      4.43 o 
  -2   1   7     2669.49     2506.42     73.68 o 
  -1   1   7     1347.32     1376.85     43.86 o 
   0   1   7     2089.53     2005.99     70.54 o 
   1   1   7     8271.22     8094.74    170.97 o 
   2   1   7     2357.55     2392.92     79.12 o 
   3   1   7      587.71      628.91     39.23 o 
   4   1   7     1602.62     1612.48     42.37 o 
   5   1   7      163.76      174.34     22.24 o 
   6   1   7     3394.21     3437.35     80.79 o 
   7   1   7       61.10       58.35      7.60 o 
   8   1   7      473.51      465.83     22.60 o 
   9   1   7      804.24      840.96     38.25 o 
  10   1   7        2.02       -1.06      4.75 o 
  11   1   7      311.22      325.88     28.67 o 
  12   1   7      679.97      769.26     46.53 o 
 -12   2   7      136.30      128.62     18.86 o 
 -11   2   7      140.77      117.09     13.49 o 
 -10   2   7       11.74       10.86      5.30 o 
  -9   2   7      932.40      931.35     40.96 o 
  -8   2   7      506.26      497.20     54.09 o 
  -7   2   7      267.91      220.99     13.65 o 
  -6   2   7      312.57      309.17     14.56 o 
  -5   2   7        1.02        1.26      2.28 o 
  -4   2   7      868.12      847.33     32.11 o 
  -3   2   7     5100.21     4969.17    116.61 o 
  -2   2   7     1531.73     1612.67     41.18 o 
  -1   2   7     3496.10     3582.82     76.85 o 
   0   2   7      175.70      192.88     12.53 o 
   1   2   7     1548.25     1373.99     34.89 o 
   2   2   7     1474.37     1187.30     31.45 o 
   3   2   7     5653.63     5899.95    243.03 o 
   4   2   7     3587.02     3468.02    100.96 o 
   5   2   7      697.29      644.83     17.91 o 
   6   2   7       56.48       65.71      5.04 o 
   7   2   7     1173.44     1225.75     35.10 o 
   8   2   7      321.35      358.72     19.60 o 
   9   2   7      200.91      191.52     15.13 o 
  10   2   7      445.27      471.48     25.10 o 
  11   2   7       16.24       15.61      6.05 o 
  12   2   7      576.63      561.60     48.20 o 
  13   2   7       60.84       56.04     24.06 o 
 -11   3   7       50.12       24.89      6.76 o 
 -10   3   7      488.21      485.74     26.45 o 
  -9   3   7       43.20       28.05      6.61 o 
  -8   3   7      208.84      182.31     21.37 o 
  -7   3   7     1459.67     1452.08     38.59 o 
  -6   3   7     1228.45     1258.37     33.54 o 
  -5   3   7       35.88       31.82      4.77 o 
  -4   3   7      388.94      375.97     17.88 o 
  -3   3   7      514.04      515.95     19.37 o 
  -2   3   7     3082.51     3216.13     62.78 o 
  -1   3   7     2057.48     2020.62     53.05 o 
   0   3   7      298.69      301.34     16.02 o 
   1   3   7        2.57       18.39      4.18 o 
   2   3   7      392.75      457.17     11.95 o 
   3   3   7        1.08        1.61      1.34 o 
   4   3   7     3672.30     3540.30     52.01 o 
   5   3   7     1312.81     1380.13     25.00 o 
   6   3   7     1636.45     1694.89     31.05 o 
   7   3   7      296.83      296.62     16.49 o 
   8   3   7       83.28       84.50      9.46 o 
   9   3   7      424.09      443.92     22.71 o 
  10   3   7       15.49        5.19      5.38 o 
  11   3   7      285.46      298.66     20.67 o 
  12   3   7      869.89      952.90     38.92 o 
  13   3   7       65.40       42.78      9.49 o 
 -11   4   7        7.59        5.97     13.67 o 
 -10   4   7      201.30      197.98     21.08 o 
  -9   4   7        6.80        8.56      4.71 o 
  -8   4   7       35.79       35.64      7.58 o 
  -7   4   7      246.02      249.74     15.54 o 
  -6   4   7     2345.77     2307.14     70.81 o 
  -5   4   7        3.46        1.87      3.23 o 
  -4   4   7      857.61      762.16     30.64 o 
  -3   4   7     1376.45     1445.84     34.61 o 
  -2   4   7      762.62      887.97     25.39 o 
  -1   4   7     5923.37     5873.65     76.24 o 
   0   4   7      273.66      233.18      8.00 o 
   1   4   7     2795.35     2684.75    102.14 o 
   2   4   7       19.19        5.54      2.50 o 
   3   4   7     3838.44     3925.16     57.68 o 
   4   4   7     2264.18     1953.15     35.12 o 
   5   4   7     2385.84     2373.41     34.65 o 
   6   4   7       39.48       50.13      5.00 o 
   7   4   7     3078.05     3106.36     56.96 o 
   8   4   7        1.46        4.15      3.37 o 
   9   4   7     1189.25     1198.82     46.77 o 
  10   4   7     1018.27     1084.21     37.08 o 
  11   4   7      269.85      246.21     18.53 o 
  12   4   7      341.68      355.11     29.68 o 
  13   4   7       19.57        8.80      5.45 o 
 -10   5   7      153.20      157.21     19.15 o 
  -9   5   7        0.47        5.09      5.58 o 
  -8   5   7      247.94      219.70     21.12 o 
  -7   5   7      646.02      638.21     23.23 o 
  -6   5   7     2353.49     2309.07     57.08 o 
  -5   5   7        9.37        7.45      4.39 o 
  -4   5   7       71.98       48.28      6.58 o 
  -3   5   7      654.13      620.55     29.52 o 
  -2   5   7       11.98        7.74      2.63 o 
  -1   5   7     3685.41     4135.06     61.86 o 
   0   5   7      421.56      351.07     15.13 o 
   1   5   7      178.41      150.87      7.06 o 
   2   5   7     1226.21     1228.46     27.12 o 
   3   5   7       77.24       68.56      5.95 o 
   4   5   7     1331.55     1370.32     25.78 o 
   5   5   7      969.37      955.44     21.06 o 
   6   5   7     3047.90     3088.50     41.54 o 
   7   5   7     1282.45     1224.19     28.07 o 
   8   5   7     1488.68     1414.99     33.83 o 
   9   5   7       20.60       16.78      3.81 o 
  10   5   7      168.93      140.80     12.90 o 
  11   5   7      110.03      107.67     11.91 o 
  12   5   7      222.80      218.80     18.23 o 
  13   5   7      132.73       99.33     13.13 o 
  14   5   7       46.86       42.13      8.78 o 
 -10   6   7        2.61        7.11      7.72 o 
  -9   6   7      110.66       92.45     15.07 o 
  -8   6   7       82.76      109.27     16.08 o 
  -7   6   7        7.40       13.06      6.60 o 
  -6   6   7      514.95      537.12     24.44 o 
  -5   6   7      355.36      382.04     19.56 o 
  -4   6   7     2887.88     2936.99     55.62 o 
  -3   6   7      157.25      144.02     10.87 o 
  -2   6   7      431.76      400.56     17.34 o 
  -1   6   7        2.53        2.29      2.43 o 
   0   6   7     2943.79     3208.45     54.28 o 
   1   6   7     1705.73     1744.93     48.53 o 
   2   6   7       21.02       17.90      2.51 o 
   3   6   7       59.93       43.56      3.97 o 
   4   6   7     2691.38     2560.24     38.68 o 
   5   6   7      334.91      339.69     12.30 o 
   6   6   7       92.75       81.88      6.30 o 
   7   6   7     3503.86     3501.86     58.08 o 
   8   6   7       90.99       91.15      7.71 o 
   9   6   7     1809.92     1811.43     56.07 o 
  10   6   7       13.28       15.49      4.67 o 
  11   6   7       22.39       19.05      5.54 o 
  12   6   7      184.09      179.10     16.04 o 
  13   6   7       60.82       60.59      9.68 o 
  14   6   7       12.02        5.80      8.74 o 
  -9   7   7      205.23      259.66     25.24 o 
  -8   7   7       18.68       25.78      8.97 o 
  -7   7   7      133.90      142.31     13.52 o 
  -6   7   7     1575.40     1614.80     56.69 o 
  -5   7   7     1021.95     1075.38     35.35 o 
  -4   7   7       23.79       17.92      6.41 o 
  -3   7   7      167.55      153.59     15.58 o 
  -2   7   7      162.00      155.83     11.02 o 
  -1   7   7      116.77      111.59      8.94 o 
   0   7   7     1773.42     1688.83     34.21 o 
   1   7   7       16.86        6.85      2.66 o 
   2   7   7     3860.72     3820.52     35.87 o 
   3   7   7     2198.77     2133.14     31.31 o 
   4   7   7        1.29        0.47      2.10 o 
   5   7   7      437.65      426.96     13.42 o 
   6   7   7        1.03        1.40      1.84 o 
   7   7   7     1843.58     1819.19     39.36 o 
   8   7   7       26.16       17.50      5.99 o 
   9   7   7       66.90       47.30      5.72 o 
  10   7   7      507.48      540.30     29.92 o 
  11   7   7       20.10       16.26      5.15 o 
  12   7   7       30.59       14.86      7.05 o 
  13   7   7      416.12      422.69     32.19 o 
  14   7   7        0.97       -2.57      7.62 o 
  -8   8   7      401.40      405.19     44.08 o 
  -7   8   7       24.67        7.38      8.07 o 
  -6   8   7       13.54        2.79      4.96 o 
  -5   8   7      115.35      110.80     11.57 o 
  -4   8   7      731.82      747.68     29.51 o 
  -3   8   7      289.90      280.39     21.86 o 
  -2   8   7       80.83       80.89     11.73 o 
  -1   8   7       17.96       23.06      6.89 o 
   0   8   7     1775.13     1758.09     53.59 o 
   1   8   7       25.15       25.11      4.97 o 
   2   8   7        1.77        3.31      1.97 o 
   3   8   7       71.35       74.87      9.28 o 
   4   8   7      329.87      335.36     19.62 o 
   5   8   7     3634.96     3538.13    107.28 o 
   6   8   7       12.85       13.88      3.76 o 
   7   8   7      383.16      374.25     16.52 o 
   8   8   7       18.66       19.36      4.77 o 
   9   8   7     1418.20     1503.02     43.95 o 
  10   8   7       59.66       55.96      6.50 o 
  11   8   7      181.12      179.45     18.89 o 
  12   8   7       16.60        7.78      6.20 o 
  13   8   7       12.85       17.83      6.57 o 
  14   8   7       77.83       53.48     14.82 o 
  -7   9   7       66.63       28.11     13.11 o 
  -6   9   7       13.31        0.12      9.80 o 
  -5   9   7      676.80      738.40     37.31 o 
  -4   9   7       65.94       73.82     11.34 o 
  -3   9   7       65.66       57.05     12.35 o 
  -2   9   7        7.60        5.98      4.27 o 
  -1   9   7      187.94      179.95     25.86 o 
   0   9   7      885.02      998.91     59.92 o 
   1   9   7      105.51       98.17     16.87 o 
   2   9   7     2334.47     2432.66     61.41 o 
   3   9   7     3352.84     3271.97     72.23 o 
   4   9   7      450.69      422.70     23.64 o 
   5   9   7      240.37      256.18     18.05 o 
   6   9   7        4.94        8.61      3.42 o 
   7   9   7      251.68      250.50     15.22 o 
   8   9   7       20.61       22.34      6.06 o 
   9   9   7      103.63      105.08     13.19 o 
  10   9   7       31.56       39.40     12.69 o 
  11   9   7       24.15       25.17     10.61 o 
  12   9   7      259.11      290.19     38.11 o 
  13   9   7      369.69      383.25     46.00 o 
  14   9   7       46.85       18.77     10.85 o 
  -6  10   7        0.45       -8.39      8.39 o 
  -5  10   7       13.25        2.56      5.14 o 
  -4  10   7      109.39      119.14     15.16 o 
  -3  10   7       42.08       43.01     11.09 o 
  -2  10   7      423.02      409.45     43.80 o 
  -1  10   7       14.59        9.13      4.30 o 
   0  10   7       20.76       30.77      6.86 o 
   1  10   7      435.60      454.83     27.48 o 
   2  10   7     1314.63     1311.20     46.73 o 
   3  10   7     1318.49     1323.08     46.22 o 
   4  10   7        2.29       -5.78      5.78 o 
   5  10   7     2094.67     2153.19     58.56 o 
   6  10   7      271.56      292.81     20.53 o 
   7  10   7      141.85      154.26     12.50 o 
   8  10   7      111.89      120.92     11.12 o 
   9  10   7      124.84      158.09     17.06 o 
  10  10   7       29.12       35.48      8.17 o 
  11  10   7       22.44        8.25      8.59 o 
  12  10   7        0.09       -2.25      8.55 o 
  13  10   7      359.16      361.51     45.74 o 
  -5  11   7      115.78      113.51     23.15 o 
  -4  11   7      385.88      434.75     44.04 o 
  -3  11   7      557.23      591.12     50.95 o 
  -2  11   7      125.37      139.79     24.78 o 
  -1  11   7       26.27        3.33      8.30 o 
   0  11   7      498.83      478.59     45.11 o 
   1  11   7      667.12      670.93     36.01 o 
   2  11   7      149.04      162.41     17.42 o 
   3  11   7     1546.53     1551.79     53.47 o 
   4  11   7       63.90       48.52     12.78 o 
   5  11   7       32.57       38.57     12.80 o 
   6  11   7      154.30      142.32     15.03 o 
   7  11   7        2.30       -2.50      3.51 o 
   8  11   7      261.84      315.82     18.92 o 
   9  11   7      184.49      202.17     17.56 o 
  10  11   7        1.92        1.59      4.24 o 
  11  11   7      341.77      420.17     46.16 o 
  12  11   7      198.92      215.26     33.70 o 
  13  11   7      109.17       70.33     21.35 o 
  -4  12   7        1.30        0.97      7.23 o 
  -3  12   7        1.29        9.02     11.36 o 
  -2  12   7      627.23      670.20     56.24 o 
  -1  12   7        3.07       -2.51     10.54 o 
   0  12   7       23.21       10.25      8.41 o 
   1  12   7     2417.82     2398.65    142.22 o 
   2  12   7       11.68        6.04      5.47 o 
   3  12   7       13.26        2.25      5.15 o 
   4  12   7       48.32       55.80     15.24 o 
   5  12   7      619.18      710.64     36.54 o 
   6  12   7      286.49      276.53     22.18 o 
   7  12   7       13.20        8.99      4.66 o 
   8  12   7       13.94       20.58      5.35 o 
   9  12   7       89.27       89.97     10.42 o 
  10  12   7      742.92      760.47     52.36 o 
  11  12   7        0.55      -10.96     10.96 o 
  12  12   7       91.03       47.34     16.76 o 
  -2  13   7      201.99      194.28     32.01 o 
  -1  13   7      118.17       99.24     23.41 o 
   0  13   7      761.07      913.05     68.11 o 
   1  13   7        0.64       -2.84      5.20 o 
   2  13   7       11.55       -6.97      6.97 o 
   3  13   7      523.78      499.67     33.30 o 
   4  13   7       50.48       39.67      9.16 o 
   5  13   7      147.02      166.64     18.19 o 
   6  13   7       76.21       95.10     13.45 o 
   7  13   7       88.13       77.91     12.20 o 
   8  13   7     1595.73     1768.29     71.51 o 
   9  13   7      132.23      150.06     14.62 o 
  10  13   7      172.95      207.56     17.04 o 
  11  13   7      308.40      366.04     45.28 o 
   0  14   7      159.93      152.41     28.17 o 
   1  14   7      811.91      858.99     56.90 o 
   2  14   7       50.74       30.74      8.93 o 
   3  14   7      307.61      284.74     26.76 o 
   4  14   7      384.34      398.21     30.93 o 
   5  14   7       11.81        1.23      8.39 o 
   6  14   7      742.34      784.36     41.91 o 
   7  14   7        3.90        3.86      5.31 o 
   8  14   7        0.98       -0.57      6.14 o 
   9  14   7      222.61      258.82     45.52 o 
  10  14   7      105.77      106.81     13.58 o 
   4  15   7      337.27      380.78     31.95 o 
   5  15   7        1.62       -4.98      7.31 o 
   6  15   7        0.78        3.48     13.90 o 
   7  15   7        3.49        3.62      6.75 o 
  -4  -9   8       88.55       87.97     14.86 o 
  -8  -8   8       37.14       22.24     12.38 o 
  -7  -8   8       56.10       54.95     11.01 o 
  -6  -8   8       72.48       70.72     13.08 o 
  -5  -8   8       76.59       78.14     13.04 o 
  -4  -8   8        1.81       19.42      7.36 o 
  -3  -8   8      766.75      769.29     41.92 o 
  -2  -8   8        7.39        1.40      9.45 o 
  -1  -8   8        3.21        1.44     20.29 o 
   0  -8   8       48.03       29.47      9.58 o 
   1  -8   8      321.65      286.17     31.15 o 
  -9  -7   8      569.68      599.02     56.71 o 
  -8  -7   8       74.82       67.04     12.50 o 
  -7  -7   8        3.87       -2.53      5.62 o 
  -6  -7   8        1.52       -3.34      5.23 o 
  -5  -7   8      232.65      237.27     21.57 o 
  -4  -7   8      210.40      197.43     26.23 o 
  -3  -7   8       43.73       42.78     10.62 o 
  -2  -7   8      120.63      101.44     14.94 o 
  -1  -7   8       18.99        2.07      5.93 o 
   0  -7   8      128.09       98.24     20.31 o 
   1  -7   8        0.17       -0.65      7.77 o 
   2  -7   8        4.10       30.83     14.76 o 
   3  -7   8       89.62       76.92     22.34 o 
 -10  -6   8        4.18       -8.79      8.79 o 
  -9  -6   8      113.16      100.65     23.73 o 
  -8  -6   8       23.05       30.50     15.15 o 
  -7  -6   8      367.73      414.07     26.84 o 
  -6  -6   8      156.62      139.45     15.66 o 
  -5  -6   8      229.38      192.42     18.00 o 
  -4  -6   8        5.82       11.99     10.82 o 
  -3  -6   8      918.32      948.23     48.62 o 
  -2  -6   8       45.38       51.35     10.55 o 
  -1  -6   8       75.50       65.34     11.65 o 
   0  -6   8       80.87       79.97     12.74 o 
   1  -6   8        2.57        2.24      7.90 o 
   2  -6   8      246.87      249.43     35.45 o 
   3  -6   8        0.89      -10.78     12.86 o 
   4  -6   8      124.15      128.91     28.01 o 
   5  -6   8       25.74       30.44     15.56 o 
 -11  -5   8       95.00       95.33     15.08 o 
 -10  -5   8      352.65      390.54     45.86 o 
  -9  -5   8        0.74        5.84      9.06 o 
  -8  -5   8     1398.28     1432.43     83.41 o 
  -7  -5   8        0.19       -8.07     12.01 o 
  -6  -5   8        8.70        6.11      4.16 o 
  -5  -5   8       85.53       84.09     11.37 o 
  -4  -5   8      304.55      235.81     19.19 o 
  -3  -5   8      115.09      101.97     13.09 o 
  -2  -5   8       52.13       53.11      9.56 o 
  -1  -5   8      122.74      126.01     14.84 o 
   0  -5   8      968.47      942.26    120.81 o 
   1  -5   8      355.41      386.15     41.87 o 
   2  -5   8       60.61       43.76     15.57 o 
   3  -5   8        6.88       10.35     10.42 o 
   4  -5   8       31.51       21.36     12.43 o 
   5  -5   8      271.02      229.12     37.40 o 
   6  -5   8       49.19       40.21     15.33 o 
 -11  -4   8       71.52       37.46     16.83 o 
 -10  -4   8      136.05      128.45     16.14 o 
  -9  -4   8        3.03        9.44     10.91 o 
  -8  -4   8       15.00       29.40     14.18 o 
  -7  -4   8      480.11      526.19     48.15 o 
  -6  -4   8       61.13       84.66     11.41 o 
  -5  -4   8       13.40        7.21      4.54 o 
  -4  -4   8       21.03       15.82      5.39 o 
  -3  -4   8      332.96      345.18     32.14 o 
  -2  -4   8      498.89      490.88     26.35 o 
  -1  -4   8      762.12      757.00     42.87 o 
   0  -4   8      200.60      170.36     16.30 o 
   1  -4   8       36.61       37.72     14.28 o 
   2  -4   8      642.03      674.54     53.84 o 
   3  -4   8      101.62      115.12     23.66 o 
   4  -4   8       69.23       53.84     16.05 o 
   5  -4   8      124.09      127.10     26.68 o 
   6  -4   8      893.07     1019.72     76.03 o 
   7  -4   8       77.09       62.42     19.16 o 
   8  -4   8      193.40      254.62     40.44 o 
 -12  -3   8       17.99        5.49      5.01 o 
 -11  -3   8      365.80      387.75     28.32 o 
 -10  -3   8      114.39      120.28     15.57 o 
  -9  -3   8       50.21       70.16     12.56 o 
  -8  -3   8      844.80      959.70     66.52 o 
  -7  -3   8      468.79      498.20     45.86 o 
  -6  -3   8     1755.38     1707.37     84.73 o 
  -5  -3   8       63.97       85.08     10.35 o 
  -4  -3   8        3.77        5.70      3.97 o 
  -3  -3   8       45.65       36.71      6.97 o 
  -2  -3   8      706.89      675.16     53.86 o 
  -1  -3   8        4.83        2.28      3.90 o 
   0  -3   8     3421.27     3280.35    214.57 o 
   1  -3   8       66.08       56.16     14.81 o 
   2  -3   8      364.79      378.47     38.47 o 
   3  -3   8     1308.58     1398.38     77.30 o 
   4  -3   8        2.77        3.87      6.46 o 
   5  -3   8      732.62      866.22     64.47 o 
   6  -3   8      245.71      268.71     37.00 o 
   7  -3   8       14.58       -9.46     12.51 o 
   8  -3   8      343.88      362.64     32.12 o 
   9  -3   8      143.38      144.83     29.31 o 
 -12  -2   8       35.68       24.20      6.63 o 
 -11  -2   8       26.67       20.62      6.75 o 
 -10  -2   8      389.03      402.63     27.81 o 
  -9  -2   8       46.06       30.10     17.54 o 
  -8  -2   8      215.82      247.09     20.59 o 
  -7  -2   8     1525.41     1783.03     54.73 o 
  -6  -2   8     1840.93     1916.48     88.71 o 
  -5  -2   8      596.85      647.77     48.85 o 
  -4  -2   8       27.64       24.38      5.34 o 
  -3  -2   8      771.42      791.99     41.00 o 
  -2  -2   8     2852.42     2845.17     87.79 o 
  -1  -2   8       84.18       94.87     10.66 o 
   0  -2   8      113.42      117.46     12.72 o 
   1  -2   8        0.23       -2.00      5.70 o 
   2  -2   8      912.12      889.18     56.52 o 
   3  -2   8      394.00      403.13     38.94 o 
   4  -2   8      181.25      199.04     29.29 o 
   5  -2   8       59.75       42.38     12.93 o 
   6  -2   8      241.41      303.26     38.31 o 
   7  -2   8      482.14      443.31     33.13 o 
   8  -2   8       14.65       -5.88      9.06 o 
   9  -2   8      112.07      109.10     18.03 o 
  10  -2   8        1.31       -9.64      9.64 o 
 -12  -1   8      383.49      456.43     26.98 o 
 -11  -1   8      327.73      317.09     25.55 o 
 -10  -1   8        2.36        2.12      5.05 o 
  -9  -1   8       32.49       32.91      6.40 o 
  -8  -1   8      625.20      684.63     33.99 o 
  -7  -1   8      267.02      240.13     19.78 o 
  -6  -1   8     3094.39     3245.40     74.32 o 
  -5  -1   8      709.21      739.53     51.72 o 
  -4  -1   8      118.08      132.77     21.29 o 
  -3  -1   8      756.37      734.48     48.48 o 
  -2  -1   8       79.63       85.37      7.93 o 
  -1  -1   8      107.13       90.78      8.47 o 
   0  -1   8     3260.27     3009.33    142.16 o 
   1  -1   8      151.77      166.58     22.98 o 
   2  -1   8      724.92      686.26     47.45 o 
   3  -1   8      161.75      118.51     20.82 o 
   4  -1   8        0.14        1.22      6.17 o 
   5  -1   8     5436.51     5572.32    163.83 o 
   6  -1   8      746.48      718.18     55.71 o 
   7  -1   8       69.64       72.72     18.16 o 
   8  -1   8      358.31      357.54     29.13 o 
   9  -1   8      151.43      153.37     20.48 o 
  10  -1   8       41.78       31.50     11.03 o 
 -12   0   8        0.00       16.80      6.60 o 
 -11   0   8        0.51        2.07      5.55 o 
 -10   0   8     1440.00     1444.01     54.24 o 
  -9   0   8       35.02       31.73     18.42 o 
  -8   0   8      133.98      108.71     15.61 o 
  -7   0   8     1002.42      992.02     47.25 o 
  -6   0   8      239.33      235.50     19.00 o 
  -5   0   8     6659.18     6950.58    237.20 o 
  -4   0   8        2.12       16.53      5.84 o 
  -3   0   8     1875.21     1772.65     75.70 o 
  -2   0   8     2430.35     2352.94     87.23 o 
  -1   0   8      210.23      187.14      9.69 o 
   0   0   8     1557.41     1393.20     86.67 o 
   1   0   8      695.46      684.50     44.40 o 
   2   0   8      258.19      266.77     28.06 o 
   3   0   8     1895.02     1907.57     79.78 o 
   4   0   8      350.96      386.16     35.48 o 
   5   0   8       92.53       75.64      9.44 o 
   6   0   8        7.91        5.25      4.32 o 
   7   0   8       21.01       14.01      4.86 o 
   8   0   8      535.91      580.66     45.14 o 
   9   0   8      141.55      161.98     24.09 o 
  10   0   8       30.96       18.51     11.45 o 
  11   0   8      350.30      412.88     34.50 o 
 -11   1   8       27.96       26.46      9.87 o 
 -10   1   8     1342.20     1356.23     53.12 o 
  -9   1   8        0.88        8.74      7.24 o 
  -8   1   8      332.57      299.69     22.84 o 
  -7   1   8       13.88       15.63      4.53 o 
  -6   1   8      631.72      624.22     30.68 o 
  -5   1   8        0.34       -1.17      4.17 o 
  -4   1   8       91.46       88.52     10.60 o 
  -3   1   8     2039.63     2085.32     68.33 o 
  -2   1   8        9.52       16.09      7.15 o 
  -1   1   8       76.60       87.48     10.75 o 
   0   1   8      980.94      951.43     50.12 o 
   1   1   8     2866.51     2905.14     93.73 o 
   2   1   8     1146.75     1131.17     56.13 o 
   3   1   8        0.14       -5.29      5.29 o 
   4   1   8        0.98        1.85      4.34 o 
   5   1   8     1976.84     2002.49     51.89 o 
   6   1   8     1074.14     1057.30     38.10 o 
   7   1   8      252.86      267.49     16.86 o 
   8   1   8      210.32      200.18     19.92 o 
   9   1   8      428.00      407.61     32.07 o 
  10   1   8      297.76      276.55     19.86 o 
  11   1   8       38.17       30.69      9.17 o 
  12   1   8       25.12       24.41     14.34 o 
 -11   2   8        0.73       -6.20      6.20 o 
 -10   2   8       80.79       71.87     12.96 o 
  -9   2   8        4.35       -2.24      5.66 o 
  -8   2   8        8.23        8.41      5.73 o 
  -7   2   8      834.56      823.28     28.28 o 
  -6   2   8      207.22      213.49     14.06 o 
  -5   2   8      339.86      343.08     17.48 o 
  -4   2   8      415.63      406.22     22.98 o 
  -3   2   8     3790.36     3640.08     72.05 o 
  -2   2   8     4737.71     4585.56     73.64 o 
  -1   2   8      487.04      455.25     21.85 o 
   0   2   8     1699.85     1649.89     54.18 o 
   1   2   8     1322.75     1317.49     41.22 o 
   2   2   8     3590.24     3644.03     66.17 o 
   3   2   8     4533.96     4216.20    242.53 o 
   4   2   8     1187.69     1178.37     32.73 o 
   5   2   8       18.30       20.70      4.14 o 
   6   2   8      298.38      295.12     12.65 o 
   7   2   8        4.50       10.76      5.28 o 
   8   2   8      571.74      610.56     27.83 o 
   9   2   8      217.13      230.84     17.02 o 
  10   2   8      122.88      142.79     14.15 o 
  11   2   8      828.27      844.46     36.09 o 
  12   2   8        1.27        1.56     10.88 o 
 -11   3   8      123.05      103.38     13.05 o 
 -10   3   8       52.36       49.97      9.34 o 
  -9   3   8      144.51      110.41     14.51 o 
  -8   3   8      844.00      867.98     46.37 o 
  -7   3   8        5.05        5.88      4.74 o 
  -6   3   8        3.15        0.38      3.48 o 
  -5   3   8       35.55       34.33      5.87 o 
  -4   3   8     2064.70     2055.32     44.17 o 
  -3   3   8     1193.61     1230.97     32.36 o 
  -2   3   8      983.64      989.78     34.02 o 
  -1   3   8       97.77       89.18     10.02 o 
   0   3   8      309.51      348.62     18.66 o 
   1   3   8    10424.46    10165.49    136.89 o 
   2   3   8     3729.09     3829.06    183.80 o 
   3   3   8     1543.63     1364.97     57.19 o 
   4   3   8      451.77      503.93     20.30 o 
   5   3   8       88.90       85.75      6.97 o 
   6   3   8      789.38      819.14     19.84 o 
   7   3   8      296.70      299.04     17.40 o 
   8   3   8      196.46      189.13     14.63 o 
   9   3   8      295.02      305.32     19.39 o 
  10   3   8     1214.63     1189.51     40.66 o 
  11   3   8       14.33       14.83      5.88 o 
  12   3   8       20.60       23.44      6.28 o 
  13   3   8       42.44       32.27     10.72 o 
 -11   4   8       30.72       35.35     10.13 o 
 -10   4   8        1.97       -0.37      4.60 o 
  -9   4   8       88.12       64.30      9.75 o 
  -8   4   8       87.21       95.75     14.09 o 
  -7   4   8      472.74      484.95     23.00 o 
  -6   4   8      273.01      266.11     16.26 o 
  -5   4   8     1108.22     1088.40     43.68 o 
  -4   4   8      676.03      665.02     24.57 o 
  -3   4   8       95.78       96.43      9.10 o 
  -2   4   8       71.49       85.48      8.39 o 
  -1   4   8       98.49      100.32      8.52 o 
   0   4   8     1621.20     1566.55     41.63 o 
   1   4   8        9.57       25.39      4.66 o 
   2   4   8      710.87      822.41     37.39 o 
   3   4   8      826.01      754.47     18.21 o 
   4   4   8       95.01      110.30      9.47 o 
   5   4   8      423.06      418.21     15.80 o 
   6   4   8       34.74       26.90      4.51 o 
   7   4   8     1564.69     1530.65     50.38 o 
   8   4   8     2032.74     2048.34     48.84 o 
   9   4   8      190.42      191.29     15.15 o 
  10   4   8      511.61      553.81     26.83 o 
  11   4   8      662.17      685.93     31.64 o 
  12   4   8      208.85      183.86     17.16 o 
  13   4   8       88.22       81.88     12.27 o 
 -10   5   8       24.94       18.52      7.63 o 
  -9   5   8      137.91      151.88     15.38 o 
  -8   5   8       67.48       89.81     11.75 o 
  -7   5   8      774.78      761.17     29.47 o 
  -6   5   8        2.61       -1.11      3.88 o 
  -5   5   8      720.06      697.30     26.33 o 
  -4   5   8      161.18      148.74     11.69 o 
  -3   5   8     1597.84     1558.99     32.78 o 
  -2   5   8     3370.66     3692.48     61.49 o 
  -1   5   8      549.18      547.63     20.74 o 
   0   5   8      348.43      323.72     12.37 o 
   1   5   8     1172.50     1072.41     31.72 o 
   2   5   8     1157.79     1166.89     28.54 o 
   3   5   8      824.49      824.91     18.25 o 
   4   5   8      372.89      369.51     19.64 o 
   5   5   8      313.50      293.42     13.50 o 
   6   5   8     3251.44     3287.67     51.16 o 
   7   5   8       84.42       55.61      8.39 o 
   8   5   8      121.18      111.55     10.80 o 
   9   5   8      899.14      908.76     28.30 o 
  10   5   8      197.49      191.18     15.67 o 
  11   5   8       40.91       35.63      7.59 o 
  12   5   8        4.36        4.74      4.53 o 
  13   5   8       47.41       45.87      9.41 o 
  -9   6   8        4.45       -6.85     12.23 o 
  -8   6   8      297.87      328.85     27.35 o 
  -7   6   8     1367.22     1464.87     37.70 o 
  -6   6   8      219.27      222.55     16.20 o 
  -5   6   8       23.99       16.36      4.84 o 
  -4   6   8     1385.91     1418.02     38.27 o 
  -3   6   8        0.19       -1.15      2.95 o 
  -2   6   8     1393.40     1441.52     39.61 o 
  -1   6   8     1695.02     1700.75     38.92 o 
   0   6   8       88.38       84.62      6.81 o 
   1   6   8        7.88        7.34      1.75 o 
   2   6   8      479.32      490.37     17.08 o 
   3   6   8     2980.00     2983.13     39.14 o 
   4   6   8     3580.99     3508.53     70.04 o 
   5   6   8      214.45      202.02     10.11 o 
   6   6   8      606.35      640.43     18.13 o 
   7   6   8      244.25      238.69     11.95 o 
   8   6   8     1152.83     1049.54     35.66 o 
   9   6   8      792.80      708.08     23.54 o 
  10   6   8        1.86       -3.59      3.59 o 
  11   6   8       10.22        6.46      3.92 o 
  12   6   8      249.07      266.00     28.57 o 
  13   6   8       83.00       86.68     12.10 o 
  -9   7   8      138.56      143.89     29.64 o 
  -8   7   8      108.76      109.65     16.30 o 
  -7   7   8        2.58        7.77      4.84 o 
  -6   7   8     2097.72     2187.25     54.76 o 
  -5   7   8      397.48      382.13     20.56 o 
  -4   7   8        4.70        0.32      3.38 o 
  -3   7   8      878.64      893.66     31.12 o 
  -2   7   8      322.19      363.96     17.60 o 
  -1   7   8     2432.32     2455.66     46.87 o 
   0   7   8        8.42        6.21      2.40 o 
   1   7   8        3.19        5.54      1.86 o 
   2   7   8      804.24      769.77     18.80 o 
   3   7   8       31.27       32.20      3.73 o 
   4   7   8      610.72      603.97     15.99 o 
   5   7   8      228.15      211.48     11.16 o 
   6   7   8     2165.99     2095.06     51.11 o 
   7   7   8        0.31       -0.17      2.18 o 
   8   7   8      270.11      252.03     15.67 o 
   9   7   8      166.21      132.80     14.62 o 
  10   7   8      266.35      311.88     21.41 o 
  11   7   8       58.51       61.96      8.76 o 
  12   7   8        0.53       -1.62      5.37 o 
  13   7   8       11.41       -1.35      5.95 o 
  -8   8   8      294.57      278.14     26.96 o 
  -7   8   8        1.90      -11.09     11.09 o 
  -6   8   8      945.81      986.55     36.79 o 
  -5   8   8       87.65       74.22      9.80 o 
  -4   8   8      715.51      735.85     37.07 o 
  -3   8   8       47.34       55.19     21.51 o 
  -2   8   8      130.27      125.11     14.79 o 
  -1   8   8       58.02       47.30      6.93 o 
   0   8   8        3.21        1.10      3.43 o 
   1   8   8       38.36       31.32      7.15 o 
   2   8   8     1258.85     1357.90     44.65 o 
   3   8   8     2015.21     2018.16     53.50 o 
   4   8   8     2854.22     2801.20     78.14 o 
   5   8   8      745.98      737.45     19.86 o 
   6   8   8     2994.34     2996.32     73.51 o 
   7   8   8        3.92        1.82      4.62 o 
   8   8   8      242.52      242.40     14.44 o 
   9   8   8      602.24      592.49     23.95 o 
  10   8   8       28.96       26.11      5.96 o 
  11   8   8      145.15      146.27     24.10 o 
  12   8   8      347.72      409.12     30.62 o 
  13   8   8       17.99        7.38      9.70 o 
  -7   9   8        0.72       10.88     10.60 o 
  -6   9   8      427.06      450.06     45.47 o 
  -5   9   8        0.10       -2.01      6.63 o 
  -4   9   8      324.43      307.16     20.15 o 
  -3   9   8      315.43      309.28     19.21 o 
  -2   9   8      133.32      112.66     14.77 o 
  -1   9   8      329.86      346.21     27.91 o 
   0   9   8      346.28      349.19     24.99 o 
   1   9   8      908.49      912.41     42.44 o 
   2   9   8      977.09     1038.51     38.04 o 
   3   9   8      595.78      600.23     28.14 o 
   4   9   8     3581.89     3596.65     75.08 o 
   5   9   8      589.10      588.19     27.42 o 
   6   9   8        9.66        5.22      4.23 o 
   7   9   8      164.25      172.79     16.91 o 
   8   9   8        2.40        2.26      3.44 o 
   9   9   8        3.11       -9.98     13.61 o 
  10   9   8      477.78      512.37     31.13 o 
  11   9   8      151.44      129.88     25.25 o 
  12   9   8        0.91        0.79      8.86 o 
  13   9   8       30.55       33.86     15.19 o 
  -6  10   8      268.09      294.44     25.53 o 
  -5  10   8      192.87      241.57     35.92 o 
  -4  10   8       77.24       76.12     22.45 o 
  -3  10   8      424.66      483.31     29.54 o 
  -2  10   8        1.58       -1.05      5.29 o 
  -1  10   8       49.13       32.97     13.37 o 
   0  10   8        3.49       12.73      8.87 o 
   1  10   8     1493.89     1535.72     51.76 o 
   2  10   8      226.06      222.25     18.46 o 
   3  10   8        2.66        0.37      4.75 o 
   4  10   8     1711.72     1727.62     67.03 o 
   5  10   8     7047.03     7188.99    121.63 o 
   6  10   8       15.16        5.84      3.75 o 
   7  10   8       29.49       48.39      7.15 o 
   8  10   8      109.71      108.28     14.31 o 
   9  10   8      174.19      166.49     17.48 o 
  10  10   8       17.45        9.41      5.50 o 
  11  10   8      143.55      175.70     29.75 o 
  12  10   8       11.62        1.56      7.34 o 
  13  10   8       52.70       39.43     14.56 o 
  -5  11   8       20.21        1.94      7.79 o 
  -4  11   8       52.10       49.00     14.37 o 
  -3  11   8        0.50      -12.03     12.03 o 
  -2  11   8        6.95       19.94      9.99 o 
  -1  11   8      104.39      132.69     23.84 o 
   0  11   8      390.06      394.58     41.90 o 
   1  11   8      583.66      580.67     33.34 o 
   2  11   8      617.96      603.17     32.99 o 
   3  11   8       23.30       11.41      7.57 o 
   4  11   8      900.48      959.31     40.55 o 
   5  11   8       55.07       67.61     10.17 o 
   6  11   8        2.84       -2.68      7.25 o 
   7  11   8     1107.30     1179.63     74.22 o 
   8  11   8       15.09       15.58      4.38 o 
   9  11   8      446.30      495.41     31.98 o 
  10  11   8       89.50       87.56     13.68 o 
  11  11   8      274.32      299.98     39.30 o 
  12  11   8      212.90      236.87     35.78 o 
  13  11   8       33.17       29.96     14.50 o 
  -4  12   8        5.62       -2.93      9.54 o 
  -3  12   8      844.31      994.40     70.31 o 
  -2  12   8       42.19       44.73     15.08 o 
  -1  12   8      825.11      918.75     67.44 o 
   0  12   8      159.76      225.63     33.00 o 
   1  12   8      171.94      188.24     26.80 o 
   2  12   8      805.69      839.14     47.15 o 
   3  12   8      252.76      235.98     21.19 o 
   4  12   8        8.26       19.67      7.33 o 
   5  12   8     1320.59     1372.11     51.76 o 
   6  12   8      110.23       78.32     12.45 o 
   7  12   8      962.31      995.87     42.30 o 
   8  12   8      400.43      435.59     27.81 o 
   9  12   8        0.90       -0.12      4.48 o 
  10  12   8      382.90      389.25     30.02 o 
  11  12   8       40.48       33.79     14.73 o 
  12  12   8       82.26       81.56     22.40 o 
  -2  13   8       52.31       31.66     13.46 o 
  -1  13   8       37.61       27.55     13.46 o 
   0  13   8      361.24      384.29     30.64 o 
   1  13   8      293.94      245.55     23.86 o 
   2  13   8       23.73        4.12      6.28 o 
   3  13   8      594.45      590.85     36.08 o 
   4  13   8      380.24      372.76     42.71 o 
   5  13   8        4.28        3.03      7.52 o 
   6  13   8       15.21       10.97     21.22 o 
   7  13   8     1157.82     1215.41     50.09 o 
   8  13   8      346.59      365.52     35.95 o 
   9  13   8      236.83      256.62     22.19 o 
  10  13   8        0.43        0.21      5.11 o 
  11  13   8       92.76       74.13     20.72 o 
   0  14   8      255.95      278.77     48.16 o 
   1  14   8       76.83       70.13     14.30 o 
   2  14   8     1015.87     1105.30     52.91 o 
   3  14   8      170.15      209.14     43.21 o 
   4  14   8      156.59      194.08     33.12 o 
   5  14   8      430.67      466.16     32.54 o 
   6  14   8        6.56        8.06      9.04 o 
   7  14   8      421.64      447.91     39.65 o 
   8  14   8       96.56      123.21     16.52 o 
   9  14   8      112.13      131.93     20.83 o 
  10  14   8      358.05      421.24     29.90 o 
   4  15   8       21.46        8.44      6.42 o 
   5  15   8      204.52      229.95     24.54 o 
   6  15   8       10.39        3.39      7.49 o 
   7  15   8       59.72       51.14     13.79 o 
  -5  -8   9      370.26      390.49     46.20 o 
  -4  -8   9       88.16       61.97     19.70 o 
  -3  -8   9      117.28       77.11     22.29 o 
  -2  -8   9       36.09       25.23     11.62 o 
  -8  -7   9        4.26       13.18     13.42 o 
  -7  -7   9       46.82       52.56     18.85 o 
  -6  -7   9      274.47      299.58     40.01 o 
  -5  -7   9       19.08        9.30      8.88 o 
  -4  -7   9      649.33      768.42     63.76 o 
  -3  -7   9       12.68       -3.41      7.57 o 
  -2  -7   9       58.77       68.00     20.27 o 
  -1  -7   9      248.70      252.69     36.90 o 
   0  -7   9        5.37       -4.38     10.44 o 
   1  -7   9      125.77      165.75     30.52 o 
   2  -7   9        4.15        0.60     12.37 o 
  -9  -6   9      114.32      193.15     32.93 o 
  -8  -6   9       33.00       29.06     12.02 o 
  -7  -6   9      178.34      139.54     27.32 o 
  -6  -6   9      132.01      118.86     25.39 o 
  -5  -6   9      213.29      173.19     29.66 o 
  -4  -6   9      157.89      162.37     28.61 o 
  -3  -6   9      118.17      125.01     24.99 o 
  -2  -6   9        5.22        5.84      7.57 o 
  -1  -6   9        1.06       -0.12      9.78 o 
   0  -6   9       49.23       33.59      9.21 o 
   1  -6   9       89.46       95.01     22.90 o 
   2  -6   9       24.30       28.62     13.17 o 
   3  -6   9      204.31      276.75     40.93 o 
   4  -6   9       53.58       46.55     17.61 o 
 -10  -5   9       20.13        5.99      9.39 o 
  -9  -5   9      176.89      172.37     30.96 o 
  -8  -5   9        8.62        1.06      7.20 o 
  -7  -5   9      385.55      356.15     42.12 o 
  -6  -5   9      219.55      279.29     37.37 o 
  -5  -5   9       12.33        1.62      7.58 o 
  -4  -5   9      369.60      413.36     43.70 o 
  -3  -5   9      456.49      381.51     42.06 o 
  -2  -5   9      464.69      456.98     28.31 o 
  -1  -5   9      574.97      563.28     66.38 o 
   0  -5   9       42.60       31.19     13.25 o 
   1  -5   9      793.49      937.38     68.67 o 
   2  -5   9      141.43      207.26     32.52 o 
   3  -5   9        0.06        2.23     10.44 o 
   4  -5   9      110.78       94.03     25.14 o 
   5  -5   9        7.20       23.46     11.78 o 
 -10  -4   9       18.11       13.74      7.81 o 
  -9  -4   9      302.10      329.25     41.61 o 
  -8  -4   9      500.49      526.81     51.12 o 
  -7  -4   9       74.01       80.34     20.71 o 
  -6  -4   9      386.20      400.82     42.72 o 
  -5  -4   9       80.71       80.92     19.39 o 
  -4  -4   9      239.24      219.19     30.74 o 
  -3  -4   9      287.14      327.70     39.30 o 
  -2  -4   9       23.18       30.27     10.11 o 
  -1  -4   9       33.13       27.77      7.58 o 
   0  -4   9      113.92      110.94     14.31 o 
   1  -4   9        0.79       -9.66     12.44 o 
   2  -4   9      784.86      796.99     62.18 o 
   3  -4   9       71.26       43.95     16.27 o 
   4  -4   9       24.54       22.56     12.33 o 
   5  -4   9      123.23      159.67     29.94 o 
   6  -4   9      228.52      241.53     39.25 o 
   7  -4   9       30.96       26.98      9.40 o 
 -11  -3   9       20.58       13.12      8.32 o 
 -10  -3   9       61.29       50.44     18.17 o 
  -9  -3   9       23.80       19.35      7.81 o 
  -8  -3   9      565.71      550.25     51.80 o 
  -7  -3   9      574.42      545.79     50.75 o 
  -6  -3   9       76.58      121.22     24.07 o 
  -5  -3   9        0.29       -0.60      7.39 o 
  -4  -3   9      163.91      202.26     34.39 o 
  -3  -3   9       31.49       31.05      6.63 o 
  -2  -3   9     2269.33     2228.80    156.41 o 
  -1  -3   9     1680.02     1587.03    108.74 o 
   0  -3   9      210.08      188.66     16.57 o 
   1  -3   9     1017.24      954.83     63.98 o 
   2  -3   9        1.85       -2.11      8.60 o 
   3  -3   9       54.66       54.60     18.58 o 
   4  -3   9      600.44      647.60     56.18 o 
   5  -3   9        0.52       -6.70      7.29 o 
   6  -3   9      107.88       99.84     23.84 o 
   7  -3   9      264.70      291.50     41.79 o 
   8  -3   9       89.89      110.79     27.19 o 
 -11  -2   9      226.86      301.22     25.90 o 
 -10  -2   9        8.63       -1.01      5.49 o 
  -9  -2   9      578.71      654.31     36.04 o 
  -8  -2   9       61.81       63.80     12.02 o 
  -7  -2   9        2.59       14.25      7.51 o 
  -6  -2   9     3180.51     3176.27    122.34 o 
  -5  -2   9      208.08      225.74     30.55 o 
  -4  -2   9      785.01      808.94     56.38 o 
  -3  -2   9      337.50      354.29     18.93 o 
  -2  -2   9      256.39      241.90     26.57 o 
  -1  -2   9     2790.11     2715.22    187.06 o 
   0  -2   9       66.58       58.89      8.49 o 
   1  -2   9       22.32       19.33      9.60 o 
   2  -2   9     2020.93     2102.56     94.49 o 
   3  -2   9        8.84        5.19      8.45 o 
   4  -2   9     2502.25     2632.16    112.85 o 
   5  -2   9      463.38      484.56     48.03 o 
   6  -2   9       62.20       58.21     19.00 o 
   7  -2   9      254.27      249.54     37.77 o 
   8  -2   9        0.34        4.25     10.04 o 
   9  -2   9       63.69       38.27     15.16 o 
 -11  -1   9      388.63      401.21     29.97 o 
 -10  -1   9       10.22       28.24     14.00 o 
  -9  -1   9       88.94       66.41     14.17 o 
  -8  -1   9       68.23       64.62     11.11 o 
  -7  -1   9      195.30      185.05     25.97 o 
  -6  -1   9     3521.76     3820.13     85.51 o 
  -5  -1   9     1132.08     1267.10     72.24 o 
  -4  -1   9      633.25      641.54     48.91 o 
  -3  -1   9     1379.16     1370.94     71.31 o 
  -2  -1   9      236.93      228.67     13.27 o 
  -1  -1   9       90.15       92.94      8.84 o 
   0  -1   9       22.72       17.13      4.29 o 
   1  -1   9      903.95      839.84     55.11 o 
   2  -1   9        3.01        0.78      6.64 o 
   3  -1   9       16.32        9.11      7.84 o 
   4  -1   9      486.36      437.60     42.00 o 
   5  -1   9       12.52        7.59      6.69 o 
   6  -1   9      343.22      307.52     38.06 o 
   7  -1   9       56.19       36.16     14.80 o 
   8  -1   9      561.45      556.93     54.70 o 
   9  -1   9      110.35      114.07     18.22 o 
  10  -1   9        1.96       -0.68     10.34 o 
 -11   0   9        0.26       -5.12      9.14 o 
 -10   0   9      265.52      236.70     33.07 o 
  -9   0   9     1167.77     1207.08     49.42 o 
  -8   0   9       14.80       12.11      8.39 o 
  -7   0   9       51.68       46.32      9.31 o 
  -6   0   9        6.72       74.36     27.69 o 
  -5   0   9       66.74       55.31      9.82 o 
  -4   0   9      629.57      665.72     32.41 o 
  -3   0   9     2545.72     2448.42     95.65 o 
  -2   0   9      172.88      160.89     22.84 o 
  -1   0   9      538.35      491.13     63.92 o 
   0   0   9      807.86      659.58     87.29 o 
   1   0   9      248.90      218.09     26.49 o 
   2   0   9     4171.52     4197.90    129.42 o 
   3   0   9        1.31       -4.95      7.32 o 
   4   0   9     3663.58     3655.54    124.69 o 
   5   0   9        4.33       -1.13      8.03 o 
   6   0   9     1398.94     1397.38     78.69 o 
   7   0   9     1420.56     1594.48     87.50 o 
   8   0   9      206.81      166.55     28.64 o 
   9   0   9       92.49      137.70     19.54 o 
  10   0   9      269.43      267.39     28.05 o 
 -11   1   9      250.51      214.43     18.98 o 
 -10   1   9      273.46      272.61     24.58 o 
  -9   1   9       49.62       38.11      9.16 o 
  -8   1   9      172.44      175.94     15.38 o 
  -7   1   9       78.39       75.38     10.46 o 
  -6   1   9        8.04        2.16      5.40 o 
  -5   1   9     2482.96     2495.72     65.25 o 
  -4   1   9       46.59       47.20      9.60 o 
  -3   1   9     1428.18     1471.78     45.84 o 
  -2   1   9      857.74      847.69     62.39 o 
  -1   1   9     1442.63     1551.26     45.06 o 
   0   1   9      317.78      336.15     31.87 o 
   1   1   9      361.06      226.50     74.65 o 
   2   1   9      812.34      781.25     49.32 o 
   3   1   9       28.69       25.39     10.33 o 
   4   1   9     1692.36     1670.58     76.76 o 
   5   1   9      945.37      941.61     58.63 o 
   6   1   9     2436.07     2430.51     64.99 o 
   7   1   9      154.14      182.51     23.86 o 
   8   1   9      340.28      349.03     40.04 o 
   9   1   9       54.80       60.30     12.90 o 
  10   1   9      399.47      423.07     44.47 o 
  11   1   9       90.85       68.70     14.85 o 
 -11   2   9        0.55       -0.33      5.79 o 
 -10   2   9       70.52       92.92     26.50 o 
  -9   2   9       77.34       60.69     11.77 o 
  -8   2   9      833.54      827.90     39.97 o 
  -7   2   9        2.57        0.45      3.32 o 
  -6   2   9       29.61       24.20      5.70 o 
  -5   2   9     1575.58     1623.67     52.03 o 
  -4   2   9       41.25       37.03      8.08 o 
  -3   2   9       83.29       81.45     10.14 o 
  -2   2   9      654.69      660.35     28.99 o 
  -1   2   9     3154.90     3064.70     66.16 o 
   0   2   9     1936.55     1971.02     50.18 o 
   1   2   9        2.41        3.43      3.84 o 
   2   2   9      136.69      137.89     19.89 o 
   3   2   9      379.03      377.00     19.49 o 
   4   2   9     1214.82     1146.26     34.59 o 
   5   2   9      427.90      390.01     19.06 o 
   6   2   9       70.15       59.13      6.22 o 
   7   2   9        4.17        1.12      3.64 o 
   8   2   9      360.88      347.19     24.18 o 
   9   2   9      603.87      615.99     36.98 o 
  10   2   9      633.20      652.27     31.41 o 
  11   2   9      205.74      216.30     60.95 o 
  12   2   9       38.59       32.60      9.68 o 
 -10   3   9      399.57      424.50     26.28 o 
  -9   3   9       17.17       27.93      7.62 o 
  -8   3   9        9.30       -2.59      5.80 o 
  -7   3   9       91.64       66.82      8.53 o 
  -6   3   9      115.35      117.04     10.01 o 
  -5   3   9       83.26       79.16      9.20 o 
  -4   3   9      326.61      351.55     18.33 o 
  -3   3   9     2355.66     2331.19     60.45 o 
  -2   3   9      272.12      259.46     31.83 o 
  -1   3   9     2920.64     2906.25     64.24 o 
   0   3   9      628.49      644.57     27.23 o 
   1   3   9      188.27      149.70     13.49 o 
   2   3   9       31.05       23.87      5.18 o 
   3   3   9       78.07       81.10      8.71 o 
   4   3   9       46.88       33.77      9.00 o 
   5   3   9      105.36       88.51     10.26 o 
   6   3   9      260.72      250.79     12.79 o 
   7   3   9      515.61      486.17     31.82 o 
   8   3   9      546.93      538.17     43.15 o 
   9   3   9       39.51       28.52      8.44 o 
  10   3   9      551.25      624.60     29.90 o 
  11   3   9       53.66       39.42      7.87 o 
  12   3   9       66.47       80.92     13.04 o 
 -10   4   9        8.55       10.88      5.53 o 
  -9   4   9       11.30        9.24      8.50 o 
  -8   4   9      365.24      326.53     25.86 o 
  -7   4   9       10.02       12.12      4.68 o 
  -6   4   9      264.43      262.37     16.71 o 
  -5   4   9      240.31      213.47     13.11 o 
  -4   4   9      920.86      910.09     30.23 o 
  -3   4   9      492.81      505.35     21.72 o 
  -2   4   9     1696.81     1701.57     40.06 o 
  -1   4   9      468.38      472.66     24.75 o 
   0   4   9     3548.25     3517.53     70.80 o 
   1   4   9     1697.39     1707.96     45.73 o 
   2   4   9      300.22      310.06     17.91 o 
   3   4   9     1871.92     1858.53     45.72 o 
   4   4   9       18.44       19.66      4.47 o 
   5   4   9     1364.81     1420.90     38.20 o 
   6   4   9       19.45       12.40      3.90 o 
   7   4   9      407.23      371.90     23.66 o 
   8   4   9        2.30        7.33      4.75 o 
   9   4   9      485.30      465.05     29.41 o 
  10   4   9       39.12       38.13      8.29 o 
  11   4   9      428.03      448.95     25.98 o 
  12   4   9       74.79       65.66     11.18 o 
 -10   5   9       62.85       79.93     11.79 o 
  -9   5   9        5.00        7.04      7.25 o 
  -8   5   9       55.50       78.53     13.56 o 
  -7   5   9      635.23      621.43     27.56 o 
  -6   5   9      254.61      217.99     15.99 o 
  -5   5   9     1055.46     1039.95     33.81 o 
  -4   5   9       65.95       59.08      6.76 o 
  -3   5   9      365.00      361.84     18.95 o 
  -2   5   9     3720.95     3860.29     65.62 o 
  -1   5   9      641.31      666.90     24.03 o 
   0   5   9      219.55      175.05     11.71 o 
   1   5   9       81.33       93.73      8.34 o 
   2   5   9      309.58      316.63     15.36 o 
   3   5   9     1139.96     1184.78     41.43 o 
   4   5   9      151.10      133.83     11.18 o 
   5   5   9      897.27      914.89     30.18 o 
   6   5   9      709.05      747.35     22.90 o 
   7   5   9     1721.02     1699.04     51.82 o 
   8   5   9      759.41      746.13     29.85 o 
   9   5   9       25.31       28.83      7.62 o 
  10   5   9      194.92      226.92     17.41 o 
  11   5   9        9.27       11.83      4.89 o 
  12   5   9      181.91      189.56     17.42 o 
  13   5   9      203.78      184.28     18.18 o 
  -9   6   9        5.85        2.11      6.32 o 
  -8   6   9      209.37      187.49     17.19 o 
  -7   6   9      817.75      798.43     32.00 o 
  -6   6   9        1.29        0.57      7.82 o 
  -5   6   9      448.41      406.16     21.14 o 
  -4   6   9      702.46      692.76     27.20 o 
  -3   6   9       68.49       56.66     10.96 o 
  -2   6   9      724.47      748.12     27.07 o 
  -1   6   9      419.73      381.33     22.28 o 
   0   6   9     2330.98     2296.96     57.36 o 
   1   6   9     2972.30     3027.79     97.93 o 
   2   6   9      116.49      103.51      6.01 o 
   3   6   9       53.15       49.71      5.93 o 
   4   6   9      458.94      474.23     20.31 o 
   5   6   9     2613.82     2615.79     46.60 o 
   6   6   9      243.97      248.26     11.75 o 
   7   6   9      852.52      771.61     29.64 o 
   8   6   9      325.68      294.66     14.53 o 
   9   6   9      150.69      161.53     13.20 o 
  10   6   9      643.04      611.67     32.24 o 
  11   6   9      343.56      349.19     22.16 o 
  12   6   9      133.25      134.02     14.56 o 
  13   6   9        7.43        6.89      4.92 o 
  -8   7   9       54.20       30.25     11.00 o 
  -7   7   9        3.32       14.87      8.10 o 
  -6   7   9      351.07      347.36     21.04 o 
  -5   7   9     3436.83     3530.73     69.28 o 
  -4   7   9       18.86       19.08      5.48 o 
  -3   7   9      520.77      503.90     22.65 o 
  -2   7   9      716.13      719.84     25.88 o 
  -1   7   9       48.80       46.54      6.34 o 
   0   7   9      294.00      281.69     12.36 o 
   1   7   9      763.32      748.59     19.53 o 
   2   7   9      324.22      317.75     11.98 o 
   3   7   9     1237.58     1261.20     24.66 o 
   4   7   9       16.21       17.54      3.27 o 
   5   7   9      207.01      225.51     12.50 o 
   6   7   9     1288.34     1343.62     28.90 o 
   7   7   9      527.10      479.92     21.03 o 
   8   7   9     3652.93     3704.98     71.42 o 
   9   7   9      264.15      244.56     19.41 o 
  10   7   9      319.27      295.55     18.38 o 
  11   7   9      113.41      127.89     13.53 o 
  12   7   9      152.13      125.00     13.86 o 
  13   7   9      110.04       98.48     12.79 o 
  -8   8   9       37.21       13.54     11.48 o 
  -7   8   9       34.67       24.68      7.01 o 
  -6   8   9        2.77       -0.42      5.18 o 
  -5   8   9      288.55      276.95     24.07 o 
  -4   8   9     1029.71     1044.81     46.23 o 
  -3   8   9      606.78      624.67     25.83 o 
  -2   8   9      510.36      476.83     21.49 o 
  -1   8   9      878.82      881.29     27.94 o 
   0   8   9      291.75      271.63     12.06 o 
   1   8   9     2692.95     2721.65     64.90 o 
   2   8   9        0.68        0.86      1.99 o 
   3   8   9      732.62      763.36     19.39 o 
   4   8   9      194.37      190.00      9.22 o 
   5   8   9     2074.52     2189.23     62.30 o 
   6   8   9      290.07      269.18     29.79 o 
   7   8   9        0.26       -5.65      5.65 o 
   8   8   9     1091.80     1073.01     44.08 o 
   9   8   9     1840.79     1749.24     57.92 o 
  10   8   9       76.56       88.60     13.00 o 
  11   8   9       21.75        7.00      6.88 o 
  12   8   9       75.70       77.37     25.03 o 
  13   8   9        5.57       12.18      8.98 o 
  -7   9   9       15.74      -13.04     18.65 o 
  -6   9   9       98.40      107.23     12.64 o 
  -5   9   9      221.38      226.68     18.14 o 
  -4   9   9       28.22       29.68      6.80 o 
  -3   9   9      342.50      346.73     26.95 o 
  -2   9   9      365.99      390.16     28.01 o 
  -1   9   9        0.46       -1.73      4.82 o 
   0   9   9      194.68      181.98     13.68 o 
   1   9   9      975.43     1052.71     32.53 o 
   2   9   9      574.63      621.90     23.98 o 
   3   9   9      333.17      358.88     17.58 o 
   4   9   9      542.59      539.31     25.61 o 
   5   9   9       80.72       95.05     10.39 o 
   6   9   9      385.11      408.99     22.33 o 
   7   9   9      471.70      388.38     26.65 o 
   8   9   9     2206.80     2259.74     67.50 o 
   9   9   9      137.97      146.84     16.68 o 
  10   9   9       18.23       20.86      6.92 o 
  11   9   9       98.63       95.98     21.31 o 
  12   9   9        6.09        0.33      7.83 o 
  13   9   9       39.62       46.60     18.40 o 
  -6  10   9        0.04       -6.33      6.33 o 
  -5  10   9       28.69       38.66     13.29 o 
  -4  10   9      788.76      840.88     42.04 o 
  -3  10   9       20.28       17.98      7.12 o 
  -2  10   9      979.83     1024.79     67.28 o 
  -1  10   9      112.41       88.77     19.53 o 
   0  10   9      733.15      751.71     53.54 o 
   1  10   9      417.12      422.41     49.75 o 
   2  10   9     1237.51     1230.59     44.27 o 
   3  10   9     1626.26     1667.15     51.11 o 
   4  10   9      154.15      161.45     14.92 o 
   5  10   9      169.72      192.87     16.24 o 
   6  10   9      695.59      679.62     30.85 o 
   7  10   9     1526.95     1655.49    123.38 o 
   8  10   9       64.58       55.70     10.54 o 
   9  10   9      339.17      362.14     26.91 o 
  10  10   9      566.91      569.08     34.50 o 
  11  10   9      152.73      135.20     26.62 o 
  12  10   9      147.36      123.67     26.54 o 
  13  10   9       99.33       83.49     22.26 o 
  -5  11   9       29.38       33.46     12.88 o 
  -4  11   9      397.15      554.35     51.31 o 
  -3  11   9       22.22        5.15      7.70 o 
  -2  11   9        7.18       -4.05     10.40 o 
  -1  11   9      250.84      259.53     34.28 o 
   0  11   9      575.63      573.32     71.57 o 
   1  11   9        1.01       -0.43     12.04 o 
   2  11   9        8.64        1.83      4.57 o 
   3  11   9       78.25       87.03     12.43 o 
   4  11   9      999.18     1029.51     41.28 o 
   5  11   9      123.42      135.39     14.53 o 
   6  11   9        0.60        7.62      5.05 o 
   7  11   9      637.55      636.54     31.32 o 
   8  11   9      985.89     1092.66     42.22 o 
   9  11   9        2.87       -1.18      5.23 o 
  10  11   9        0.62       -0.45      7.15 o 
  11  11   9      116.80      119.82     25.94 o 
  12  11   9       65.60       58.11     17.16 o 
  -3  12   9      220.59      227.22     34.00 o 
  -2  12   9      628.42      725.82     61.16 o 
  -1  12   9        9.56        8.45     11.48 o 
   0  12   9      742.35      754.56     60.48 o 
   1  12   9      334.83      320.39     26.06 o 
   2  12   9        0.67       -3.01      7.57 o 
   3  12   9      577.04      603.46     34.11 o 
   4  12   9      751.46      794.92     38.76 o 
   5  12   9        5.33        1.59      4.87 o 
   6  12   9     2891.55     2957.97     92.52 o 
   7  12   9        4.05        2.25      4.97 o 
   8  12   9      118.79      118.08     23.13 o 
   9  12   9      332.40      402.59     30.44 o 
  10  12   9      122.35      112.80     16.85 o 
  11  12   9      779.17      869.73     70.60 o 
  12  12   9      175.47      187.02     33.57 o 
  -2  13   9      112.64       93.46     24.35 o 
  -1  13   9      745.49      884.47     69.68 o 
   0  13   9       92.60       74.11     21.60 o 
   1  13   9      190.95      205.95     52.67 o 
   2  13   9       21.75       16.01      6.37 o 
   3  13   9      104.72       93.51     14.72 o 
   4  13   9     2042.24     2159.33     69.08 o 
   5  13   9      103.51       77.96     13.83 o 
   6  13   9      135.06      170.52     18.30 o 
   7  13   9      203.61      200.90     19.78 o 
   8  13   9       16.76       11.99      6.25 o 
   9  13   9      466.17      476.13     30.42 o 
  10  13   9      237.18      231.10     24.24 o 
  11  13   9        6.51       15.90     10.49 o 
   1  14   9       96.34       80.87     15.10 o 
   2  14   9      330.77      319.53     27.95 o 
   3  14   9      213.27      226.68     23.19 o 
   4  14   9        6.50       11.36      5.99 o 
   5  14   9       59.37       91.87     14.92 o 
   6  14   9     1295.66     1438.75     56.92 o 
   7  14   9      113.33      128.68     17.00 o 
   8  14   9       80.37       60.33     12.98 o 
   9  14   9        4.40        2.02      5.49 o 
   5  15   9       79.14       84.39     14.97 o 
   6  15   9      262.09      302.42     26.95 o 
  -4  -7  10       23.86       -0.72      8.67 o 
  -3  -7  10      156.89      198.71     34.14 o 
  -2  -7  10        5.67       -2.13     10.80 o 
  -7  -6  10      157.55      197.41     34.06 o 
  -6  -6  10       19.93        6.18      9.97 o 
  -5  -6  10       90.58       87.05     21.29 o 
  -4  -6  10      306.90      281.93     39.73 o 
  -3  -6  10       10.37        5.40      9.48 o 
  -2  -6  10      504.07      627.97     58.97 o 
  -1  -6  10       20.33        7.84      8.84 o 
   0  -6  10        0.04      -13.25     14.74 o 
   1  -6  10       61.67       28.56     15.25 o 
   2  -6  10        7.22       12.68     10.24 o 
  -8  -5  10      363.48      420.67     49.25 o 
  -7  -5  10       13.12        0.03      8.90 o 
  -6  -5  10      157.41      154.56     28.43 o 
  -5  -5  10      130.19      113.45     24.72 o 
  -4  -5  10      522.14      562.87     54.30 o 
  -3  -5  10      252.77      244.71     35.22 o 
  -2  -5  10       59.48       40.22     16.25 o 
  -1  -5  10      178.52      200.75     33.10 o 
   0  -5  10       66.73       60.85     18.57 o 
   1  -5  10        0.23        8.32      9.28 o 
   2  -5  10       43.56       27.16     14.10 o 
   3  -5  10      156.08      145.74     30.72 o 
   4  -5  10        2.76       13.17     15.46 o 
  -9  -4  10       26.01       19.49      9.04 o 
  -8  -4  10      122.83      159.59     30.44 o 
  -7  -4  10      147.94      124.19     25.82 o 
  -6  -4  10       63.85       32.32     13.38 o 
  -5  -4  10      299.15      282.31     37.16 o 
  -4  -4  10      256.07      251.52     35.44 o 
  -3  -4  10      144.31      225.34     34.07 o 
  -2  -4  10     1769.52     2023.90    101.24 o 
  -1  -4  10      149.61      159.27     27.80 o 
   0  -4  10      456.78      474.77     48.81 o 
   1  -4  10       30.83       49.66     15.50 o 
   2  -4  10       53.34       93.71     22.92 o 
   3  -4  10      371.04      446.96     49.56 o 
   4  -4  10       45.09       58.78     18.13 o 
   5  -4  10        3.65       11.68     15.25 o 
 -10  -3  10       66.50       83.86     20.32 o 
  -9  -3  10      244.21      254.62     30.27 o 
  -8  -3  10      620.96      624.19     36.19 o 
  -7  -3  10      533.17      528.08     52.00 o 
  -6  -3  10       34.36       28.81     12.31 o 
  -5  -3  10        2.16       -5.89     10.55 o 
  -4  -3  10       41.90       14.13      8.59 o 
  -3  -3  10      384.40      342.71     39.53 o 
  -2  -3  10      319.23      384.02     41.64 o 
  -1  -3  10       29.69       17.77      8.55 o 
   0  -3  10       44.35       55.32     16.10 o 
   1  -3  10      862.53      904.87     66.12 o 
   2  -3  10       68.94       65.53     18.21 o 
   3  -3  10        2.61       -6.31      9.82 o 
   4  -3  10      108.38      153.66     29.06 o 
   5  -3  10      742.89      799.24     67.82 o 
   6  -3  10        5.46        8.09      8.04 o 
   7  -3  10        0.02       -6.83     15.84 o 
 -10  -2  10      130.33      107.35     16.40 o 
  -9  -2  10        6.37        7.16     10.36 o 
  -8  -2  10      145.07      134.98     17.32 o 
  -7  -2  10       21.39       25.93      7.83 o 
  -6  -2  10      562.55      573.92     52.60 o 
  -5  -2  10     1054.46     1113.62     71.36 o 
  -4  -2  10       14.32        8.48      7.78 o 
  -3  -2  10      153.84      121.77     23.97 o 
  -2  -2  10      728.93      766.95     57.58 o 
  -1  -2  10       91.35       95.34     19.44 o 
   0  -2  10     1666.89     1851.84     90.61 o 
   1  -2  10      169.41      198.98     30.10 o 
   2  -2  10        4.95       -4.00      9.06 o 
   3  -2  10     1410.17     1590.64     87.41 o 
   4  -2  10       18.97       17.17     11.23 o 
   5  -2  10        0.37        0.56      7.81 o 
   6  -2  10      187.46      180.38     31.43 o 
   7  -2  10      202.58      179.18     32.53 o 
   8  -2  10      329.25      377.32     49.05 o 
 -10  -1  10      352.60      373.51     24.76 o 
  -9  -1  10       28.19       14.74      7.58 o 
  -8  -1  10       90.79       88.73     13.76 o 
  -7  -1  10     1889.61     1965.50     63.32 o 
  -6  -1  10      460.32      458.97     29.25 o 
  -5  -1  10      389.69      450.38     27.89 o 
  -4  -1  10       85.27       84.59     19.30 o 
  -3  -1  10      144.24      142.25     23.35 o 
  -2  -1  10       30.11       20.56     10.74 o 
  -1  -1  10     1022.15      989.20     62.64 o 
   0  -1  10       95.90      106.31     21.39 o 
   1  -1  10     2011.13     2087.34     94.40 o 
   2  -1  10       70.95       84.13     18.41 o 
   3  -1  10      547.79      537.65     48.12 o 
   4  -1  10        4.33        7.95      9.37 o 
   5  -1  10        7.33       14.52      9.11 o 
   6  -1  10      620.41      602.90     55.49 o 
   7  -1  10        0.79       -3.75     13.47 o 
   8  -1  10       36.34       26.11     15.73 o 
   9  -1  10      128.57       79.68     23.28 o 
 -10   0  10       22.32       19.23      7.52 o 
  -9   0  10      108.07      127.14     13.89 o 
  -8   0  10       47.64       41.83      9.92 o 
  -7   0  10        1.08        6.50      7.17 o 
  -6   0  10       67.57       89.37     15.45 o 
  -5   0  10      177.56      190.89     26.65 o 
  -4   0  10      416.65      465.78     28.70 o 
  -3   0  10      127.61      142.22     14.69 o 
  -2   0  10      582.57      568.48     46.35 o 
  -1   0  10      364.56      376.47     37.87 o 
   0   0  10      333.54      339.37     35.20 o 
   1   0  10        7.54        0.96      6.73 o 
   2   0  10      887.61      846.70     56.98 o 
   3   0  10     3459.21     3595.74    126.61 o 
   4   0  10        9.40        4.70      7.33 o 
   5   0  10       28.18       22.08      9.17 o 
   6   0  10        3.18       -0.93      8.83 o 
   7   0  10      460.64      478.51     49.75 o 
   8   0  10      236.18      257.95     37.84 o 
   9   0  10       22.45        4.76      8.66 o 
  10   0  10        0.05       -9.47     13.39 o 
 -10   1  10      306.55      283.84     26.07 o 
  -9   1  10       11.73        9.46      6.51 o 
  -8   1  10       31.01       27.74     28.03 o 
  -7   1  10      528.25      570.95     25.55 o 
  -6   1  10      251.32      261.23     21.63 o 
  -5   1  10       50.05       41.82      8.40 o 
  -4   1  10      266.47      238.95     19.52 o 
  -3   1  10      728.72      758.69     41.29 o 
  -2   1  10     1021.61     1061.41     42.41 o 
  -1   1  10       31.14       22.98      6.09 o 
   0   1  10        0.15        6.14      9.91 o 
   1   1  10     4532.82     4443.57    135.74 o 
   2   1  10      288.91      258.04     30.41 o 
   3   1  10      993.39      991.42     60.24 o 
   4   1  10      166.18      194.83     27.57 o 
   5   1  10      111.87      122.74     22.07 o 
   6   1  10      182.94      189.51     28.75 o 
   7   1  10      349.75      357.54     40.86 o 
   8   1  10      120.55      114.87     24.92 o 
   9   1  10        3.24       22.84     10.99 o 
  10   1  10      177.86      169.96     31.90 o 
 -10   2  10        1.07       -4.47     10.57 o 
  -9   2  10      278.23      250.48     23.95 o 
  -8   2  10       97.34       89.91     20.54 o 
  -7   2  10      181.57      177.24     14.52 o 
  -6   2  10       87.82       88.35     10.32 o 
  -5   2  10       55.31       36.88     11.48 o 
  -4   2  10       58.26       51.34      9.02 o 
  -3   2  10      621.25      590.82     29.78 o 
  -2   2  10      983.74     1039.42     65.44 o 
  -1   2  10     1256.75     1319.94     43.31 o 
   0   2  10      341.78      340.83     20.92 o 
   1   2  10       22.27       18.46      7.37 o 
   2   2  10        1.11        9.00     12.33 o 
   3   2  10      252.48      252.55     17.16 o 
   4   2  10      795.80      809.46     30.92 o 
   5   2  10       64.01       58.04      8.26 o 
   6   2  10       85.33       97.27     19.68 o 
   7   2  10      195.45      206.49     18.67 o 
   8   2  10       89.06       73.09     15.16 o 
   9   2  10       10.59       -5.19     12.75 o 
  10   2  10        0.16      -15.28     17.45 o 
  11   2  10        2.48      -10.30     10.30 o 
 -10   3  10       18.48        6.13     17.99 o 
  -9   3  10      720.13      782.69     41.91 o 
  -8   3  10      155.23      170.05     19.31 o 
  -7   3  10        7.15        3.20      3.75 o 
  -6   3  10       59.02       52.44      7.82 o 
  -5   3  10       44.26       39.00      7.18 o 
  -4   3  10      497.55      536.35     23.76 o 
  -3   3  10      232.58      220.38     18.78 o 
  -2   3  10      118.90      125.44     13.46 o 
  -1   3  10      287.46      285.58     24.54 o 
   0   3  10       49.40       62.31     12.27 o 
   1   3  10       76.82       82.45     10.35 o 
   2   3  10     2945.01     2758.12    124.34 o 
   3   3  10      195.96      188.23     14.69 o 
   4   3  10       44.64       56.56     19.85 o 
   5   3  10       19.07       32.77     15.16 o 
   6   3  10      850.93      876.81     32.28 o 
   7   3  10       11.03        0.86      4.26 o 
   8   3  10      238.43      244.77     21.10 o 
   9   3  10      101.31       92.63     11.13 o 
  10   3  10      155.64      161.06     18.65 o 
  11   3  10      158.14      165.98     21.75 o 
 -10   4  10       62.92       66.83     13.70 o 
  -9   4  10       62.63       38.90     17.36 o 
  -8   4  10      952.26     1029.40     47.49 o 
  -7   4  10       41.30       28.28      7.19 o 
  -6   4  10      132.65      103.69     12.98 o 
  -5   4  10       46.11       43.57      7.56 o 
  -4   4  10      530.07      566.15     24.73 o 
  -3   4  10     1054.09     1030.13     32.95 o 
  -2   4  10      851.37      854.18     29.13 o 
  -1   4  10      971.17      926.99     36.12 o 
   0   4  10      189.53      173.62     15.20 o 
   1   4  10      145.90      150.05     13.61 o 
   2   4  10       33.14       44.93      8.05 o 
   3   4  10      319.89      320.05     19.24 o 
   4   4  10     1796.17     1831.80     47.74 o 
   5   4  10      440.49      464.02     22.29 o 
   6   4  10        1.33       -3.81      4.00 o 
   7   4  10        8.40        5.59      5.43 o 
   8   4  10      131.17      131.16     15.82 o 
   9   4  10      966.40     1038.24     45.80 o 
  10   4  10       83.27       77.66     12.74 o 
  11   4  10      194.78      170.55     20.30 o 
  12   4  10      382.27      393.35     39.70 o 
  -9   5  10      456.28      466.05     27.93 o 
  -8   5  10        0.04       -0.75      6.22 o 
  -7   5  10       54.27       48.01      7.77 o 
  -6   5  10      523.26      518.59     33.59 o 
  -5   5  10      171.30      177.27     14.16 o 
  -4   5  10       65.12       68.50      8.96 o 
  -3   5  10      216.29      204.26     14.90 o 
  -2   5  10      849.27      825.22     29.16 o 
  -1   5  10     3159.76     3081.37     58.53 o 
   0   5  10        2.70        1.69      2.47 o 
   1   5  10       73.19       64.36      7.47 o 
   2   5  10     5096.89     5158.26     91.40 o 
   3   5  10        3.24       -1.33      3.60 o 
   4   5  10     2335.89     2365.53     55.42 o 
   5   5  10      100.63       92.01      9.83 o 
   6   5  10      641.01      645.92     26.03 o 
   7   5  10      574.44      560.04     30.00 o 
   8   5  10        0.49       -1.33      3.88 o 
   9   5  10        7.62        6.61      3.69 o 
  10   5  10      576.59      590.03     34.64 o 
  11   5  10      246.16      221.36     22.20 o 
  12   5  10       17.94       12.80      5.94 o 
  -9   6  10       19.49       11.36      5.79 o 
  -8   6  10     1295.92     1340.66     56.49 o 
  -7   6  10        0.10        0.58      5.92 o 
  -6   6  10      718.93      706.99     30.06 o 
  -5   6  10      556.97      571.91     26.67 o 
  -4   6  10      163.45      139.74     12.58 o 
  -3   6  10     1703.23     1750.70     38.51 o 
  -2   6  10       74.68       71.38      8.68 o 
  -1   6  10      901.20      892.72     30.08 o 
   0   6  10      769.08      785.68     27.33 o 
   1   6  10      378.38      402.91     18.86 o 
   2   6  10      310.08      304.92     16.16 o 
   3   6  10      414.57      405.70     22.68 o 
   4   6  10      106.42      116.24     13.10 o 
   5   6  10     1208.07     1243.33     44.15 o 
   6   6  10       25.82       16.77      3.81 o 
   7   6  10       28.69       26.64      5.07 o 
   8   6  10      674.19      644.95     39.54 o 
   9   6  10       56.44       68.81      8.39 o 
  10   6  10      122.10      105.07      9.85 o 
  11   6  10      281.41      307.41     25.92 o 
  12   6  10       55.27       63.84     22.55 o 
  -8   7  10       76.15       50.39     10.92 o 
  -7   7  10      179.31      157.14     29.81 o 
  -6   7  10      234.31      236.45     17.75 o 
  -5   7  10        0.50        0.73      3.63 o 
  -4   7  10      122.91      111.53     11.43 o 
  -3   7  10      185.76      188.11     19.14 o 
  -2   7  10     1260.48     1244.23     35.91 o 
  -1   7  10      589.22      577.87     24.47 o 
   0   7  10      378.99      372.56     19.19 o 
   1   7  10      291.08      261.87     15.51 o 
   2   7  10     2388.00     2381.78     52.95 o 
   3   7  10       77.52       74.39     11.32 o 
   4   7  10      848.76      859.28     28.80 o 
   5   7  10      535.61      528.06     20.64 o 
   6   7  10      210.85      190.14     17.87 o 
   7   7  10      712.24      679.05     26.31 o 
   8   7  10      147.91      160.21     13.13 o 
   9   7  10      104.05      102.85     10.91 o 
  10   7  10      176.78      165.77     14.14 o 
  11   7  10      978.76      999.61     46.20 o 
  12   7  10      105.81      146.93     18.69 o 
  -7   8  10       52.99       34.26     10.45 o 
  -6   8  10      377.58      439.41     31.41 o 
  -5   8  10      458.58      428.38     30.90 o 
  -4   8  10      345.45      338.69     20.70 o 
  -3   8  10     1934.48     2004.14     49.38 o 
  -2   8  10       30.06       14.10      5.32 o 
  -1   8  10     1080.79     1100.28     45.78 o 
   0   8  10     1999.05     1977.38     48.18 o 
   1   8  10      342.37      357.78     15.33 o 
   2   8  10      740.34      739.33     28.49 o 
   3   8  10       79.25       83.80      6.39 o 
   4   8  10      463.56      464.01     26.27 o 
   5   8  10      130.54      128.78     13.76 o 
   6   8  10     2287.41     2401.23    138.33 o 
   7   8  10     1136.82     1017.11     60.01 o 
   8   8  10      705.44      679.54     36.00 o 
   9   8  10      925.55      825.80     51.04 o 
  10   8  10      883.15      895.48     42.58 o 
  11   8  10       49.91       39.05     16.33 o 
  12   8  10       19.74       23.70     12.51 o 
  13   8  10      141.38      137.27     28.92 o 
  -6   9  10        6.26       -4.11      4.93 o 
  -5   9  10      161.01      171.13     15.98 o 
  -4   9  10        0.18       -4.53      6.25 o 
  -3   9  10       98.44       93.81     15.30 o 
  -2   9  10      647.25      678.34     37.54 o 
  -1   9  10       15.06       22.39      7.46 o 
   0   9  10     1475.58     1566.65     70.89 o 
   1   9  10        6.33        3.92      3.54 o 
   2   9  10       10.23        7.50      3.67 o 
   3   9  10      836.93      814.86     26.45 o 
   4   9  10      105.94      112.26      9.53 o 
   5   9  10      136.27      145.10     15.50 o 
   6   9  10      245.27      247.87     29.72 o 
   7   9  10      516.53      510.84     43.91 o 
   8   9  10       48.22       50.29     10.30 o 
   9   9  10       49.08       52.83     10.58 o 
  10   9  10       38.75       41.42      9.03 o 
  11   9  10      705.94      645.86     57.61 o 
  12   9  10      170.35      195.06     32.86 o 
  -5  10  10       72.75       68.26     10.67 o 
  -4  10  10       30.78       28.94      7.95 o 
  -3  10  10     1004.96     1031.69     50.06 o 
  -2  10  10       22.70       18.47      7.59 o 
  -1  10  10      739.03      884.19     44.31 o 
   0  10  10      242.58      276.75     30.42 o 
   1  10  10       19.96       11.18      5.20 o 
   2  10  10      358.91      381.72     19.91 o 
   3  10  10        1.11        3.22      7.31 o 
   4  10  10     1463.94     1517.57     58.46 o 
   5  10  10      630.68      661.37     45.32 o 
   6  10  10       20.16       17.00      5.17 o 
   7  10  10      740.86      791.31     56.62 o 
   8  10  10      783.93      785.22     56.60 o 
   9  10  10      110.95       91.44     13.87 o 
  10  10  10     1009.19     1034.12     48.13 o 
  11  10  10       69.61       67.44     20.02 o 
  12  10  10      436.56      427.89     49.09 o 
  -4  11  10      173.91      203.01     32.45 o 
  -3  11  10      373.86      428.76     46.74 o 
  -2  11  10      241.26      270.71     37.62 o 
  -1  11  10       44.70       41.28     17.27 o 
   0  11  10      666.31      737.72     76.04 o 
   1  11  10       62.31       43.92      8.63 o 
   2  11  10     1234.14     1306.10     47.86 o 
   3  11  10     1347.05     1463.63     49.96 o 
   4  11  10       29.93       35.87      7.68 o 
   5  11  10      712.70      736.21     33.68 o 
   6  11  10       75.32       65.09      9.80 o 
   7  11  10      225.15      256.23     27.57 o 
   8  11  10     1103.10     1137.94     70.29 o 
   9  11  10       68.13       75.20     15.88 o 
  10  11  10      134.45      135.85     17.68 o 
  11  11  10      484.14      532.45     54.40 o 
  12  11  10       86.09      105.98     25.59 o 
  -3  12  10       41.42       65.18     19.50 o 
  -2  12  10      115.67      147.13     29.14 o 
  -1  12  10      639.34      633.77     58.14 o 
   0  12  10        8.99       12.46      9.54 o 
   1  12  10      225.85      202.18     24.59 o 
   2  12  10      313.14      320.15     24.99 o 
   3  12  10      133.80      154.63     17.13 o 
   4  12  10       62.19       34.23     18.75 o 
   5  12  10      702.68      735.46     36.08 o 
   6  12  10      943.48      990.71     59.71 o 
   7  12  10      531.96      599.44     31.84 o 
   8  12  10      244.69      244.93     20.61 o 
   9  12  10        0.27       -8.84     13.06 o 
  10  12  10      551.32      565.51     37.46 o 
  11  12  10        6.24       -1.78      8.04 o 
  -1  13  10       25.16       16.86     10.73 o 
   0  13  10      536.85      694.19     61.89 o 
   1  13  10        2.21       -7.44      7.44 o 
   2  13  10      120.56      133.14     16.71 o 
   3  13  10      426.49      448.40     44.72 o 
   4  13  10        7.13       14.33      4.84 o 
   5  13  10     1122.13     1189.98     49.04 o 
   6  13  10        0.60       -1.86      7.74 o 
   7  13  10        1.37        2.08     11.23 o 
   8  13  10      517.14      477.29     38.49 o 
   9  13  10       16.43       26.49     13.22 o 
  10  13  10      307.41      360.83     42.03 o 
   1  14  10       96.19      127.64     27.63 o 
   2  14  10      235.18      261.38     25.32 o 
   3  14  10       61.39       55.04     11.54 o 
   4  14  10       17.32        2.68      5.73 o 
   5  14  10       19.96       17.53     19.27 o 
   6  14  10      900.99     1023.67     62.32 o 
   7  14  10      276.81      295.64     24.94 o 
   8  14  10      427.77      467.35     39.19 o 
   9  14  10       21.47       16.08      8.38 o 
  -3  -6  11      211.87      173.33     33.38 o 
  -2  -6  11       43.57       33.33     17.77 o 
  -6  -5  11       32.64       35.64     17.88 o 
  -5  -5  11      327.96      340.94     43.46 o 
  -4  -5  11       52.19       40.81     17.05 o 
  -3  -5  11      354.87      364.79     46.07 o 
  -2  -5  11        5.67       -4.00     12.69 o 
  -1  -5  11       72.64       77.77     21.80 o 
   0  -5  11       18.14        8.55     11.72 o 
   1  -5  11        8.34        8.50      9.31 o 
   2  -5  11        2.28        9.67     12.50 o 
  -8  -4  11       26.46       58.18     19.71 o 
  -7  -4  11        4.18        0.75      8.74 o 
  -6  -4  11      253.18      286.55     40.64 o 
  -5  -4  11        0.48       -9.25     13.14 o 
  -4  -4  11      575.28      608.68     57.40 o 
  -3  -4  11      183.80      163.82     30.23 o 
  -2  -4  11       12.52       31.76     15.53 o 
  -1  -4  11      245.78      277.82     39.33 o 
   0  -4  11       27.57       28.43     13.37 o 
   1  -4  11        9.10        6.21      9.92 o 
   2  -4  11      227.75      217.29     37.21 o 
   3  -4  11       29.73       35.01     16.80 o 
   4  -4  11      531.92      523.22     57.74 o 
  -9  -3  11       87.74      100.45     28.71 o 
  -8  -3  11      253.86      223.51     22.92 o 
  -7  -3  11        0.15       19.58     13.96 o 
  -6  -3  11      317.02      368.48     44.19 o 
  -5  -3  11      241.70      299.90     39.39 o 
  -4  -3  11       34.78        2.97      8.21 o 
  -3  -3  11     1369.62     1472.10     87.40 o 
  -2  -3  11       29.86       27.79     13.83 o 
  -1  -3  11      268.52      299.62     39.21 o 
   0  -3  11      597.36      579.80     54.31 o 
   1  -3  11       44.63       36.65     15.46 o 
   2  -3  11      361.72      429.35     48.03 o 
   3  -3  11        1.58        3.74     11.28 o 
   4  -3  11       76.15       74.87     22.39 o 
   5  -3  11      160.39      152.73     32.35 o 
  -9  -2  11      236.65      272.60     26.30 o 
  -8  -2  11     1436.62     1428.74     57.07 o 
  -7  -2  11        5.14       19.73      7.95 o 
  -6  -2  11      125.27      101.65     25.93 o 
  -5  -2  11       81.07       62.22     17.46 o 
  -4  -2  11      665.28      658.45     56.86 o 
  -3  -2  11        0.30       -5.11     10.88 o 
  -2  -2  11       20.63       52.30     16.70 o 
  -1  -2  11        5.12      -13.42     13.42 o 
   0  -2  11      259.74      268.32     35.75 o 
   1  -2  11       82.05       50.23     14.36 o 
   2  -2  11      891.80     1022.14     71.69 o 
   3  -2  11      300.33      297.10     39.49 o 
   4  -2  11      100.06      106.11     24.78 o 
   5  -2  11       75.50       85.08     22.49 o 
   6  -2  11        2.02       -9.05     13.05 o 
   7  -2  11      663.99      734.83     69.46 o 
  -9  -1  11       44.99       32.13      9.67 o 
  -8  -1  11       35.33       23.35      8.28 o 
  -7  -1  11      358.28      351.35     27.54 o 
  -6  -1  11      468.32      461.01     30.66 o 
  -5  -1  11       81.10       91.10     13.67 o 
  -4  -1  11       63.69       63.78     17.40 o 
  -3  -1  11      645.41      580.58     51.24 o 
  -2  -1  11      321.53      305.66     37.11 o 
  -1  -1  11      161.89      175.91     28.51 o 
   0  -1  11     1935.99     1904.39     93.94 o 
   1  -1  11       48.57       50.89     16.16 o 
   2  -1  11      326.27      323.38     38.78 o 
   3  -1  11      749.76      682.04     57.33 o 
   4  -1  11      206.00      217.86     33.63 o 
   5  -1  11      589.17      592.31     56.14 o 
   6  -1  11        9.50       -7.35     13.28 o 
   7  -1  11      213.33      205.01     35.06 o 
   8  -1  11      193.86      206.76     36.40 o 
  -9   0  11       24.82       24.44     13.54 o 
  -8   0  11      575.38      651.18     57.79 o 
  -7   0  11      168.84      189.83     20.73 o 
  -6   0  11       64.54       59.27     13.57 o 
  -5   0  11      369.18      382.35     26.64 o 
  -4   0  11      256.81      276.72     22.20 o 
  -3   0  11      221.09      239.72     24.67 o 
  -2   0  11       88.25      126.65     20.51 o 
  -1   0  11       17.66       10.11      8.70 o 
   0   0  11      156.53      150.38     24.53 o 
   1   0  11      368.34      350.40     38.53 o 
   2   0  11       92.52       76.17     17.64 o 
   3   0  11     1842.60     1882.60     93.00 o 
   4   0  11       58.16       33.82     14.01 o 
   5   0  11      692.08      684.11     57.75 o 
   6   0  11       47.37       54.61     17.61 o 
   7   0  11      170.80      145.35     28.65 o 
   8   0  11       56.07       50.71     20.01 o 
   9   0  11      107.44      130.34     29.46 o 
  -9   1  11        1.39       -4.49      8.61 o 
  -8   1  11        0.51       11.61      7.82 o 
  -7   1  11      116.53      132.15     17.19 o 
  -6   1  11        4.44       -5.53      5.88 o 
  -5   1  11     1232.94     1319.81     60.88 o 
  -4   1  11     1126.19     1217.95     63.99 o 
  -3   1  11       17.23       14.85      5.98 o 
  -2   1  11        3.94        9.97     10.75 o 
  -1   1  11       19.40       17.85     11.18 o 
   0   1  11      147.71      167.88     16.13 o 
   1   1  11        1.89        2.70      8.18 o 
   2   1  11      697.29      782.15     52.06 o 
   3   1  11      818.88      860.10     59.47 o 
   4   1  11       57.62       17.61      9.72 o 
   5   1  11        7.11        8.67      5.07 o 
   6   1  11       21.06       19.68     10.51 o 
   7   1  11      162.47      155.35     28.35 o 
   8   1  11       13.19       16.97     11.27 o 
   9   1  11      131.05      126.69     28.02 o 
  -9   2  11      250.48      271.31     25.63 o 
  -8   2  11      282.18      277.46     20.98 o 
  -7   2  11       40.66       27.09      6.81 o 
  -6   2  11       18.57       14.28      5.23 o 
  -5   2  11        7.21        9.94      7.15 o 
  -4   2  11      448.57      464.61     28.70 o 
  -3   2  11       25.73       19.81      6.38 o 
  -2   2  11        9.11        5.81      4.21 o 
  -1   2  11       30.56       17.59      6.00 o 
   0   2  11     1102.72     1135.53     41.75 o 
   1   2  11      591.27      657.40     30.64 o 
   2   2  11        1.31        3.38      8.48 o 
   3   2  11     2068.15     2041.98     55.01 o 
   4   2  11      175.32      179.78     15.51 o 
   5   2  11      852.34      848.65     33.47 o 
   6   2  11      128.70      112.63     22.09 o 
   7   2  11        8.27       14.02      8.67 o 
   8   2  11       85.66       93.64     22.72 o 
   9   2  11       52.82       48.03     18.53 o 
  10   2  11       85.40       67.88     18.48 o 
  -9   3  11       21.94       19.36      6.94 o 
  -8   3  11       33.68       21.37     10.33 o 
  -7   3  11      270.61      305.42     17.72 o 
  -6   3  11      224.95      199.76     16.34 o 
  -5   3  11      811.18      824.32     31.82 o 
  -4   3  11       84.99      103.62     14.14 o 
  -3   3  11      831.11      865.89     38.76 o 
  -2   3  11     1114.54     1178.99     44.36 o 
  -1   3  11      619.40      629.27     30.87 o 
   0   3  11      120.14      104.68     12.39 o 
   1   3  11      402.12      401.87     23.57 o 
   2   3  11       94.27      101.79     11.65 o 
   3   3  11     1390.68     1374.74     55.66 o 
   4   3  11        0.48       -4.37      4.37 o 
   5   3  11      499.21      485.32     24.72 o 
   6   3  11      471.42      524.90     45.47 o 
   7   3  11        5.59       -4.20      7.47 o 
   8   3  11      987.92      992.47     43.98 o 
   9   3  11      414.13      437.81     46.84 o 
  10   3  11       19.66       25.40     11.83 o 
  11   3  11       58.64       30.90     15.21 o 
  -9   4  11      185.07      173.54     21.11 o 
  -8   4  11        0.09        1.23      6.46 o 
  -7   4  11     1065.93     1046.55     90.57 o 
  -6   4  11       10.81       -0.78      4.69 o 
  -5   4  11        6.47       -0.74      4.54 o 
  -4   4  11      603.25      590.51     26.47 o 
  -3   4  11       89.68       91.49     12.63 o 
  -2   4  11      314.29      277.43     26.76 o 
  -1   4  11      891.72      886.30     37.38 o 
   0   4  11       58.13       46.54     10.17 o 
   1   4  11     3749.36     3854.37    124.36 o 
   2   4  11      295.36      318.82     20.70 o 
   3   4  11      106.32      112.88     15.49 o 
   4   4  11      739.53      775.00     32.02 o 
   5   4  11     1497.36     1537.49    128.51 o 
   6   4  11      759.27      676.17     49.66 o 
   7   4  11       79.69       71.14     16.79 o 
   8   4  11        1.37       -4.60      5.55 o 
   9   4  11       34.70       30.05      8.29 o 
  10   4  11      342.20      320.07     26.61 o 
  11   4  11       24.60       18.05     12.11 o 
  -8   5  11       28.70       30.73     10.46 o 
  -7   5  11        0.49        3.09      7.13 o 
  -6   5  11      442.08      388.89     22.73 o 
  -5   5  11      424.27      408.24     20.19 o 
  -4   5  11      249.47      227.25     16.93 o 
  -3   5  11       41.68       29.88      6.14 o 
  -2   5  11      560.99      516.40     24.06 o 
  -1   5  11      365.35      350.89     19.28 o 
   0   5  11     2295.09     2222.18     49.59 o 
   1   5  11      320.39      329.11     21.39 o 
   2   5  11       42.70       41.19     14.76 o 
   3   5  11      274.42      302.66     19.81 o 
   4   5  11      327.33      336.73     20.44 o 
   5   5  11      485.32      477.33     24.13 o 
   6   5  11      893.23      948.07     33.83 o 
   7   5  11      202.11      213.66     27.10 o 
   8   5  11      725.67      712.18     59.58 o 
   9   5  11      548.47      537.91     35.33 o 
  10   5  11       37.27       44.77     10.40 o 
  11   5  11       96.70      106.45     13.18 o 
  -8   6  11       79.45       78.83     14.50 o 
  -7   6  11      774.69      784.96     60.72 o 
  -6   6  11      110.56       99.93     11.88 o 
  -5   6  11      188.62      178.78     15.41 o 
  -4   6  11      181.17      162.74     12.24 o 
  -3   6  11        6.48       -4.80      4.80 o 
  -2   6  11      323.25      346.46     19.95 o 
  -1   6  11     2439.58     2443.54     54.41 o 
   0   6  11      100.75       86.63     11.10 o 
   1   6  11     7729.54     7684.48    104.92 o 
   2   6  11      715.73      701.77     25.99 o 
   3   6  11      988.42      977.96     30.61 o 
   4   6  11     1399.31     1351.40     44.54 o 
   5   6  11      176.29      158.12     13.99 o 
   6   6  11     2026.27     2097.98    129.01 o 
   7   6  11       92.17       99.18     17.07 o 
   8   6  11        1.16       -0.89      4.02 o 
   9   6  11        4.04        3.01      5.78 o 
  10   6  11       32.12       28.97      9.21 o 
  11   6  11       39.48       54.56      9.57 o 
  12   6  11      330.79      305.33     27.27 o 
  -7   7  11      303.16      327.07     27.82 o 
  -6   7  11      763.89      769.43     33.45 o 
  -5   7  11        4.08        0.34      4.96 o 
  -4   7  11      391.26      433.59     23.11 o 
  -3   7  11      106.13       91.46     10.10 o 
  -2   7  11       64.81       64.39      9.20 o 
  -1   7  11     1014.48     1011.60     34.18 o 
   0   7  11      196.44      164.78     13.38 o 
   1   7  11        1.35       11.99      4.66 o 
   2   7  11        2.41        2.76      3.41 o 
   3   7  11       88.83       68.12     10.23 o 
   4   7  11      831.67      832.76     27.91 o 
   5   7  11      441.11      417.38     28.29 o 
   6   7  11      151.10      152.63     11.71 o 
   7   7  11      355.00      320.41     22.11 o 
   8   7  11       51.18       35.60      7.13 o 
   9   7  11       24.29       11.05      4.57 o 
  10   7  11       32.99       19.77     15.96 o 
  11   7  11      138.70      140.16     26.44 o 
  12   7  11      251.01      227.15     34.61 o 
  -7   8  11        9.64        8.26      7.42 o 
  -6   8  11        0.72       -1.84      6.69 o 
  -5   8  11        1.81        8.29      6.75 o 
  -4   8  11      202.77      219.13     22.12 o 
  -3   8  11       19.71        0.97      5.52 o 
  -2   8  11      372.68      383.45     31.80 o 
  -1   8  11        4.53       -2.76      4.51 o 
   0   8  11       65.91       46.54      7.29 o 
   1   8  11     3163.38     3169.09     61.65 o 
   2   8  11      624.14      646.79     25.22 o 
   3   8  11     1174.00     1169.63     37.39 o 
   4   8  11       77.94       75.94     13.86 o 
   5   8  11      994.37     1047.54     60.17 o 
   6   8  11      660.37      665.35     31.50 o 
   7   8  11      652.43      514.61     44.36 o 
   8   8  11      239.91      195.95     27.94 o 
   9   8  11       11.54        7.18      4.24 o 
  10   8  11      114.35      106.54     15.03 o 
  11   8  11      319.21      308.87     39.52 o 
  12   8  11      823.75      922.85     70.97 o 
  -6   9  11       65.48       42.33      8.60 o 
  -5   9  11       76.76       50.88     12.13 o 
  -4   9  11      835.89      916.92     46.71 o 
  -3   9  11      123.63      116.73     22.99 o 
  -2   9  11      514.70      544.33     34.94 o 
  -1   9  11      302.33      306.10     25.38 o 
   0   9  11       22.86       19.88     17.81 o 
   1   9  11      199.07      201.24     21.67 o 
   2   9  11      396.19      395.34     27.12 o 
   3   9  11      113.12       99.60     13.57 o 
   4   9  11       87.08      111.21     22.31 o 
   5   9  11      860.41      837.71     89.43 o 
   6   9  11      867.13      855.02     59.56 o 
   7   9  11      190.85      177.06     27.08 o 
   8   9  11        0.86       -6.67      6.97 o 
   9   9  11      995.91      943.46     49.35 o 
  10   9  11      464.65      412.54     30.46 o 
  11   9  11        4.56       19.46     13.85 o 
  12   9  11      256.66      258.52     38.33 o 
  -5  10  11        4.39        5.88      6.60 o 
  -4  10  11        6.63        9.19      7.04 o 
  -3  10  11      712.26      714.92     41.91 o 
  -2  10  11      916.55     1011.37     63.59 o 
  -1  10  11       20.70       28.17     16.89 o 
   0  10  11        2.05        2.85      7.73 o 
   1  10  11       13.77        6.18      5.31 o 
   2  10  11      578.09      619.05     50.02 o 
   3  10  11     1557.77     1596.23     93.89 o 
   4  10  11        0.67        5.28      4.86 o 
   5  10  11       35.57       57.70     15.85 o 
   6  10  11      335.15      410.85     42.36 o 
   7  10  11       29.52       30.16     11.48 o 
   8  10  11        0.42       -4.91      9.19 o 
   9  10  11      313.19      333.44     38.40 o 
  10  10  11      130.34      136.21     17.70 o 
  11  10  11      463.73      463.24     50.40 o 
  12  10  11       18.95       13.36      9.45 o 
  -4  11  11      269.04      272.29     38.20 o 
  -3  11  11       37.96       42.21     14.33 o 
  -2  11  11      637.59      689.72     42.50 o 
  -1  11  11      478.80      572.39     37.99 o 
   0  11  11       18.42       22.70      7.39 o 
   1  11  11      106.32      130.51     25.77 o 
   2  11  11      169.96      162.47     28.07 o 
   3  11  11        1.94        8.82     10.13 o 
   4  11  11     1995.08     2056.36    101.68 o 
   5  11  11      158.96      110.84     22.02 o 
   6  11  11       90.91       54.73     15.60 o 
   7  11  11      117.43      123.20     23.78 o 
   8  11  11       13.12       -5.23      8.59 o 
   9  11  11     2484.69     2580.67    111.80 o 
  10  11  11       98.89       94.35     14.94 o 
  11  11  11        4.90       33.47     16.68 o 
  -2  12  11      233.03      252.91     38.20 o 
  -1  12  11     1068.53     1127.47     79.09 o 
   0  12  11        8.20       -3.82      9.14 o 
   1  12  11        4.27       -7.61     12.39 o 
   2  12  11      755.12      862.59     67.84 o 
   3  12  11        0.15       -3.46      8.99 o 
   4  12  11      124.60      127.04     25.01 o 
   5  12  11      121.95      131.35     25.80 o 
   6  12  11      267.65      265.34     35.20 o 
   7  12  11      348.34      322.24     39.57 o 
   8  12  11       11.89       13.49      7.08 o 
   9  12  11       27.84        3.05     10.13 o 
  10  12  11       74.36       69.00     18.80 o 
  11  12  11      701.09      765.77     67.72 o 
  -1  13  11       14.53        5.56      7.38 o 
   0  13  11       46.08       28.87     14.30 o 
   1  13  11      331.83      353.71     44.75 o 
   2  13  11       10.13       10.39     10.85 o 
   3  13  11       55.04       28.73     13.77 o 
   4  13  11      185.13      180.35     31.27 o 
   5  13  11      616.70      617.70     57.85 o 
   6  13  11      262.32      219.57     33.11 o 
   7  13  11       21.69       41.48     15.65 o 
   8  13  11       50.39       26.13     10.14 o 
   9  13  11      748.87      773.67     63.89 o 
  10  13  11        0.40       11.36      9.29 o 
   2  14  11       67.15       98.99     24.83 o 
   3  14  11       10.01       13.53     12.53 o 
   4  14  11       24.95       36.41     13.20 o 
   5  14  11      257.06      341.37     44.65 o 
   6  14  11       11.39       20.35     14.29 o 
   7  14  11      155.51      114.48     25.93 o 
   8  14  11       50.89       68.22     19.40 o 
  -6  -4  12       16.77       40.35     16.62 o 
  -5  -4  12      170.68      127.37     28.51 o 
  -4  -4  12      296.79      314.99     43.55 o 
  -3  -4  12       87.67       39.72     16.62 o 
  -2  -4  12       57.57       71.93     20.20 o 
  -1  -4  12      236.80      210.28     35.04 o 
   0  -4  12      237.62      244.74     39.08 o 
   1  -4  12       39.32       40.75     13.44 o 
   2  -4  12        1.74      -14.64     14.64 o 
  -7  -3  12      229.33      270.27     25.40 o 
  -6  -3  12       31.96       74.73     21.35 o 
  -5  -3  12      130.16      145.73     28.90 o 
  -4  -3  12        1.24        1.71      8.48 o 
  -3  -3  12      359.40      412.13     48.13 o 
  -2  -3  12      188.47      235.24     37.06 o 
  -1  -3  12        8.68       15.61     13.27 o 
   0  -3  12        0.89       -0.46      8.80 o 
   1  -3  12      383.84      404.74     48.89 o 
   2  -3  12       88.70       81.58     21.55 o 
   3  -3  12        0.38       -2.11     12.79 o 
   4  -3  12      331.23      368.47     49.56 o 
  -8  -2  12      606.45      571.51     48.37 o 
  -7  -2  12       51.93       60.47     13.90 o 
  -6  -2  12       77.02       97.57     15.46 o 
  -5  -2  12       23.22       10.42     10.18 o 
  -4  -2  12      261.81      323.57     42.34 o 
  -3  -2  12        0.17       -9.67      9.67 o 
  -2  -2  12        1.02       -5.17      9.42 o 
  -1  -2  12     1153.39     1273.93     82.86 o 
   0  -2  12      105.60      102.82     24.69 o 
   1  -2  12      110.22      128.02     26.47 o 
   2  -2  12       19.49       26.90     14.19 o 
   3  -2  12      184.68      165.59     31.81 o 
   4  -2  12       51.84       72.48     21.97 o 
   5  -2  12        5.11       15.31     14.60 o 
  -8  -1  12       16.85        4.27      6.30 o 
  -7  -1  12      207.77      230.57     23.42 o 
  -6  -1  12      832.27      964.18     46.25 o 
  -5  -1  12      112.52      134.41     17.51 o 
  -4  -1  12        0.95        0.81      9.22 o 
  -3  -1  12      121.79      115.54     24.38 o 
  -2  -1  12       77.85       70.73     19.81 o 
  -1  -1  12      340.01      343.40     41.17 o 
   0  -1  12      205.32      177.27     29.83 o 
   1  -1  12      219.98      268.18     37.18 o 
   2  -1  12       51.53       36.84     14.53 o 
   3  -1  12      357.72      337.18     43.06 o 
   4  -1  12        1.66      -10.65     10.65 o 
   5  -1  12      122.17      139.75     28.94 o 
   6  -1  12     1040.18     1041.05     81.03 o 
  -8   0  12        9.59       15.57     12.36 o 
  -7   0  12        8.01        2.55      7.30 o 
  -6   0  12      148.41      194.18     21.02 o 
  -5   0  12      598.24      692.10     38.12 o 
  -4   0  12      227.86      236.35     22.06 o 
  -3   0  12      101.07       90.85     13.44 o 
  -2   0  12      167.07      171.55     17.95 o 
  -1   0  12      446.38      472.64     29.28 o 
   0   0  12      184.67      216.37     32.14 o 
   1   0  12      100.96       85.03     20.90 o 
   2   0  12       29.94        4.92      7.77 o 
   3   0  12      368.82      438.71     46.81 o 
   4   0  12      219.31      220.70     32.74 o 
   5   0  12      343.91      334.63     42.64 o 
   6   0  12        5.74        9.50     10.37 o 
   7   0  12      124.84       94.37     27.15 o 
  -8   1  12       20.03       25.33      9.45 o 
  -7   1  12       21.03       13.95      7.32 o 
  -6   1  12      487.74      476.92     32.11 o 
  -5   1  12       16.72       13.92      6.27 o 
  -4   1  12      273.80      291.00     24.13 o 
  -3   1  12      330.93      326.28     36.77 o 
  -2   1  12      116.27      108.44     14.37 o 
  -1   1  12      119.66      104.45     19.86 o 
   0   1  12       34.69       36.22      8.65 o 
   1   1  12      744.16      799.25     77.69 o 
   2   1  12      835.05      914.17     38.59 o 
   3   1  12       29.46       25.20      7.74 o 
   4   1  12       56.92       37.55      8.65 o 
   5   1  12      290.49      301.64     38.56 o 
   6   1  12      161.40      179.60     31.48 o 
   7   1  12      366.79      360.66     44.93 o 
   8   1  12        0.07      -15.15     15.15 o 
  -8   2  12      384.94      446.76     27.70 o 
  -7   2  12      144.53      191.66     21.37 o 
  -6   2  12      124.54      144.03     15.30 o 
  -5   2  12     1188.76     1222.80     51.59 o 
  -4   2  12       21.32       21.78     10.29 o 
  -3   2  12     1865.86     1994.44     82.43 o 
  -2   2  12       22.59       21.96      6.70 o 
  -1   2  12      353.50      333.91     24.06 o 
   0   2  12        9.98        9.04      6.67 o 
   1   2  12        0.35       -2.85      5.09 o 
   2   2  12      173.12      169.19     16.55 o 
   3   2  12       15.05       13.48      6.28 o 
   4   2  12      285.49      257.08     19.56 o 
   5   2  12      283.84      228.65     32.08 o 
   6   2  12      316.13      293.82     37.44 o 
   7   2  12       86.18      124.25     25.24 o 
   8   2  12      592.20      642.75     59.09 o 
   9   2  12      235.47      231.58     37.36 o 
  -8   3  12       93.33       92.98     15.76 o 
  -7   3  12       14.22        9.11      6.35 o 
  -6   3  12      399.86      394.43     23.33 o 
  -5   3  12      377.71      378.70     22.69 o 
  -4   3  12        8.04        5.69     10.61 o 
  -3   3  12       17.31       20.56      8.24 o 
  -2   3  12      320.33      300.70     23.38 o 
  -1   3  12       39.12       35.92      8.19 o 
   0   3  12      123.17       99.32     15.69 o 
   1   3  12       28.41       21.45      5.99 o 
   2   3  12      972.41      985.49     39.22 o 
   3   3  12      298.98      295.57     20.91 o 
   4   3  12     1011.70      984.42     38.48 o 
   5   3  12       60.18       64.71      9.69 o 
   6   3  12       27.62        7.58      6.47 o 
   7   3  12      756.01      655.95     55.99 o 
   8   3  12        0.07      -12.87     12.87 o 
   9   3  12       37.10       31.13     13.61 o 
  10   3  12       23.61       -1.93     11.59 o 
  -8   4  12      384.36      409.27     33.66 o 
  -7   4  12       93.87       77.42     14.62 o 
  -6   4  12      584.13      595.18     29.58 o 
  -5   4  12      193.57      200.68     16.76 o 
  -4   4  12      356.67      343.43     21.38 o 
  -3   4  12     2458.84     2533.94     58.79 o 
  -2   4  12      189.66      199.68     19.04 o 
  -1   4  12     2035.87     2055.70     88.78 o 
   0   4  12      899.82      926.47     39.50 o 
   1   4  12       19.62        1.02      4.80 o 
   2   4  12      647.04      694.11     45.14 o 
   3   4  12      193.62      190.94     16.79 o 
   4   4  12       16.44       19.86      5.86 o 
   5   4  12     2317.19     2441.22     94.44 o 
   6   4  12       11.03       -7.71     10.26 o 
   7   4  12      304.70      294.07     35.51 o 
   8   4  12      797.75      837.64     62.10 o 
   9   4  12      103.15       92.11     18.08 o 
  10   4  12      185.42      204.71     33.55 o 
  -8   5  12      533.44      486.94     37.03 o 
  -7   5  12       16.03        9.08      6.99 o 
  -6   5  12        2.54        9.44      8.59 o 
  -5   5  12      112.29       93.21     11.91 o 
  -4   5  12      137.06      129.95     13.41 o 
  -3   5  12      121.19      117.23     12.45 o 
  -2   5  12     1364.21     1362.19     41.54 o 
  -1   5  12       36.77       43.52      7.43 o 
   0   5  12      515.40      525.34     29.45 o 
   1   5  12      403.80      405.06     25.17 o 
   2   5  12       61.98       50.64      9.41 o 
   3   5  12     3652.21     3766.63     81.29 o 
   4   5  12      278.17      268.49     19.60 o 
   5   5  12      260.60      277.57     19.58 o 
   6   5  12       38.10       47.44     12.71 o 
   7   5  12      292.91      353.30     37.16 o 
   8   5  12       12.45        0.96      8.54 o 
   9   5  12        2.91       -2.52      6.42 o 
  10   5  12       12.49        5.54      6.09 o 
  11   5  12      186.23      152.05     22.74 o 
  -7   6  12      376.02      378.73     30.62 o 
  -6   6  12      194.66      163.34     15.78 o 
  -5   6  12       77.73       65.43      9.51 o 
  -4   6  12       51.88       40.73      6.71 o 
  -3   6  12      533.52      557.39     27.24 o 
  -2   6  12        0.58       -5.76      5.76 o 
  -1   6  12      628.48      662.29     28.35 o 
   0   6  12     1519.30     1524.19     42.93 o 
   1   6  12        2.13        2.13      3.73 o 
   2   6  12      505.89      492.29     22.90 o 
   3   6  12      105.64       86.75      9.39 o 
   4   6  12        0.07       -3.35      5.27 o 
   5   6  12     2537.32     2793.06    148.63 o 
   6   6  12        0.06       -3.71      8.06 o 
   7   6  12      186.87      244.04     29.24 o 
   8   6  12       61.77       71.18     15.99 o 
   9   6  12       39.57       31.94      8.91 o 
  10   6  12      254.50      254.17     19.00 o 
  11   6  12      861.69      804.52     44.06 o 
  -7   7  12       81.19       83.77     15.19 o 
  -6   7  12       76.51       71.25     10.72 o 
  -5   7  12      397.03      409.34     24.11 o 
  -4   7  12      158.22      147.53     14.48 o 
  -3   7  12       27.37       25.23      5.10 o 
  -2   7  12      686.38      666.26     29.44 o 
  -1   7  12       51.87       45.87      7.94 o 
   0   7  12     1465.84     1429.02     42.18 o 
   1   7  12      124.54      120.86     21.70 o 
   2   7  12     1438.44     1436.93     60.42 o 
   3   7  12     1817.18     1657.64     66.64 o 
   4   7  12        1.96        3.94      3.51 o 
   5   7  12     1227.61     1362.18     44.01 o 
   6   7  12       87.31       80.00     18.93 o 
   7   7  12      133.11      111.41     14.10 o 
   8   7  12       21.46        6.54      9.22 o 
   9   7  12      465.10      377.46     28.05 o 
  10   7  12      305.46      236.10     29.16 o 
  11   7  12       71.57       95.34     22.95 o 
  -6   8  12       55.08       54.22     12.16 o 
  -5   8  12      448.62      465.94     41.08 o 
  -4   8  12      116.49      103.99     16.11 o 
  -3   8  12        0.81       -3.31      6.93 o 
  -2   8  12        5.49       -2.07      5.62 o 
  -1   8  12      168.22      175.04     14.84 o 
   0   8  12       46.13       44.79      7.88 o 
   1   8  12     1248.69     1181.52     37.44 o 
   2   8  12      687.61      665.08     35.54 o 
   3   8  12      517.14      513.24     45.08 o 
   4   8  12       25.40       20.69     11.14 o 
   5   8  12      140.17      148.98     15.93 o 
   6   8  12      294.25      323.57     22.62 o 
   7   8  12       88.26       70.44     16.11 o 
   8   8  12       33.17       21.24      9.88 o 
   9   8  12       29.04       32.38     12.08 o 
  10   8  12       83.59       94.20     14.39 o 
  11   8  12       20.27       11.71      9.25 o 
  -5   9  12       24.78       14.83     21.72 o 
  -4   9  12        0.82        0.29      7.76 o 
  -3   9  12       92.99       65.73     20.26 o 
  -2   9  12       34.07       34.86      9.48 o 
  -1   9  12      169.09      148.70     21.99 o 
   0   9  12      528.92      566.86     35.16 o 
   1   9  12      213.79      201.57     20.53 o 
   2   9  12     2020.54     2157.92     68.24 o 
   3   9  12     1858.11     1983.38     98.00 o 
   4   9  12      651.06      722.38     77.69 o 
   5   9  12      423.09      450.84     40.00 o 
   6   9  12       34.65       40.29      8.84 o 
   7   9  12      173.45      195.47     28.90 o 
   8   9  12      694.45      650.00     53.05 o 
   9   9  12       30.56       21.43     11.31 o 
  10   9  12      267.39      241.39     23.72 o 
  11   9  12       83.08       72.16     19.66 o 
  -4  10  12        9.56       11.54     10.29 o 
  -3  10  12       20.54       16.75      7.59 o 
  -2  10  12      293.24      311.43     35.64 o 
  -1  10  12        0.31        3.68      6.28 o 
   0  10  12       31.30       27.46      7.78 o 
   1  10  12      233.74      251.97     24.05 o 
   2  10  12       42.63       41.99     13.43 o 
   3  10  12      687.30      743.58     39.62 o 
   4  10  12       13.54       12.84      6.89 o 
   5  10  12      280.41      295.60     24.03 o 
   6  10  12     1274.12     1313.08     77.92 o 
   7  10  12        0.10        0.19      8.67 o 
   8  10  12      812.50      885.17     63.68 o 
   9  10  12       77.62      115.52     22.46 o 
  10  10  12      160.93      137.64     26.10 o 
  11  10  12      100.45      112.65     25.85 o 
  -3  11  12      105.49      107.81     18.20 o 
  -2  11  12      233.11      227.59     30.99 o 
  -1  11  12      283.06      313.54     28.38 o 
   0  11  12      356.65      377.77     60.21 o 
   1  11  12      446.30      499.57     35.05 o 
   2  11  12      174.63      159.31     26.81 o 
   3  11  12        4.68        8.14      5.40 o 
   4  11  12      135.17      142.46     25.66 o 
   5  11  12      525.12      522.64     50.28 o 
   6  11  12       20.21       26.67     12.73 o 
   7  11  12        0.87       -6.04     10.56 o 
   8  11  12      549.33      530.48     51.01 o 
   9  11  12       44.96       51.66     17.21 o 
  10  11  12      166.53      155.82     27.49 o 
  -1  12  12       32.99       36.76     14.36 o 
   0  12  12      118.96      133.94     28.42 o 
   1  12  12      179.48      216.28     34.65 o 
   2  12  12      295.88      309.56     40.92 o 
   3  12  12      159.79      165.11     29.74 o 
   4  12  12      143.45      134.39     26.48 o 
   5  12  12       23.72       -2.15      9.63 o 
   6  12  12      316.21      310.19     39.89 o 
   7  12  12       41.28       12.83     10.28 o 
   8  12  12      375.63      384.16     44.40 o 
   9  12  12       15.70       10.29      7.08 o 
  10  12  12       93.89      103.17     22.34 o 
   0  13  12       45.17       44.99     17.73 o 
   1  13  12      291.87      371.74     46.56 o 
   2  13  12       92.95      111.92     25.96 o 
   3  13  12       78.62       72.03     20.98 o 
   4  13  12      398.87      356.50     45.64 o 
   5  13  12       68.26       68.30     21.16 o 
   6  13  12       42.02       50.99     16.26 o 
   7  13  12        5.36       -8.83     11.64 o 
   8  13  12      330.25      377.77     44.67 o 
   9  13  12       35.01       24.53     10.55 o 
   4  14  12      400.03      403.67     49.72 o 
   5  14  12       12.10       21.34     13.11 o 
   6  14  12       11.61        4.58      9.45 o 
  -4  -3  13       61.92       76.80     25.08 o 
  -3  -3  13       36.38       47.08     18.67 o 
  -2  -3  13      298.55      350.36     47.14 o 
  -1  -3  13       82.23       71.29     22.37 o 
   0  -3  13      212.10      207.81     36.41 o 
   1  -3  13      142.29       90.28     25.12 o 
  -6  -2  13      120.19      137.45     19.01 o 
  -5  -2  13      156.26      179.28     21.57 o 
  -4  -2  13      120.98      124.29     27.74 o 
  -3  -2  13      217.71      282.69     41.60 o 
  -2  -2  13       28.54       19.89     11.83 o 
  -1  -2  13      168.77      153.69     28.99 o 
   0  -2  13       83.95       90.08     24.91 o 
   1  -2  13      536.18      525.10     56.50 o 
   2  -2  13       24.80        5.43      9.15 o 
   3  -2  13      328.43      334.58     46.02 o 
  -7  -1  13       44.03       37.99      9.84 o 
  -6  -1  13        2.22        8.54     21.12 o 
  -5  -1  13      252.76      300.00     40.74 o 
  -4  -1  13      153.87      200.02     42.86 o 
  -3  -1  13       17.18        7.52      5.93 o 
  -2  -1  13      530.06      545.71     55.44 o 
  -1  -1  13       23.18       26.66     11.60 o 
   0  -1  13      100.79       91.45     23.12 o 
   1  -1  13      584.18      650.73     60.34 o 
   2  -1  13        1.80        9.36     11.69 o 
   3  -1  13       58.93       72.51     22.60 o 
   4  -1  13       22.75       14.84      9.04 o 
   5  -1  13        0.56       -4.86     11.73 o 
  -7   0  13      122.83       89.51     15.28 o 
  -6   0  13       19.54       29.34      9.73 o 
  -5   0  13       34.37       47.09     11.44 o 
  -4   0  13      677.30      806.56     78.98 o 
  -3   0  13      129.68      150.42     50.13 o 
  -2   0  13      228.16      293.28     24.74 o 
  -1   0  13      635.21      727.14     38.29 o 
   0   0  13       81.41      127.32     17.81 o 
   1   0  13     1235.90     1494.65     62.55 o 
   2   0  13      148.12      176.84     30.83 o 
   3   0  13      110.86      123.32     26.69 o 
   4   0  13      261.08      238.46     36.87 o 
   5   0  13       14.24        3.17     10.37 o 
   6   0  13       35.92       35.94     18.15 o 
  -7   1  13        0.30        4.61     16.97 o 
  -6   1  13      418.09      435.68     32.68 o 
  -5   1  13        6.28        6.09      8.53 o 
  -4   1  13        0.59       -7.31      7.31 o 
  -3   1  13       25.21       27.31      7.94 o 
  -2   1  13       82.90       94.67     14.28 o 
  -1   1  13      444.88      474.25     30.58 o 
   0   1  13      150.50      154.94     23.64 o 
   1   1  13       29.04       33.52      8.73 o 
   2   1  13       64.61       62.80     10.83 o 
   3   1  13        2.32       -2.83      9.78 o 
   4   1  13       21.95       10.92      5.35 o 
   5   1  13       46.72       33.19     14.91 o 
   6   1  13       59.61       59.65     18.11 o 
   7   1  13        9.50      -10.68     10.68 o 
  -7   2  13      815.13      791.44     45.01 o 
  -6   2  13        4.32        8.13     17.70 o 
  -5   2  13       16.18       24.27      9.01 o 
  -4   2  13      235.54      251.91     23.87 o 
  -3   2  13       40.22       22.82      7.49 o 
  -2   2  13      378.91      398.18     40.07 o 
  -1   2  13      408.17      480.23     30.21 o 
   0   2  13       83.02       83.26     12.90 o 
   1   2  13      880.37      968.17     59.94 o 
   2   2  13      128.29      129.16     25.82 o 
   3   2  13      555.80      583.72     31.76 o 
   4   2  13      915.85     1061.59     52.25 o 
   5   2  13        9.04        3.07     10.54 o 
   6   2  13      916.32      858.37     67.80 o 
   7   2  13      222.94      201.93     34.21 o 
   8   2  13       34.04       26.70     13.96 o 
  -7   3  13        7.84       13.28     23.04 o 
  -6   3  13      830.67      820.71     35.65 o 
  -5   3  13       22.98       14.37      8.85 o 
  -4   3  13      723.01      793.23     42.17 o 
  -3   3  13      378.01      462.57     44.96 o 
  -2   3  13        0.38        0.96      5.77 o 
  -1   3  13      885.75      884.73    170.09 o 
   0   3  13      119.82      110.79     13.97 o 
   1   3  13       45.81       24.04     20.26 o 
   2   3  13       91.51       80.74     19.44 o 
   3   3  13        0.51       -3.27      5.46 o 
   4   3  13      917.31      993.78     40.93 o 
   5   3  13      148.32      124.46     24.45 o 
   6   3  13        2.50       -4.33      8.43 o 
   7   3  13      514.43      479.23     49.77 o 
   8   3  13      106.45       79.01     22.25 o 
   9   3  13       67.24       36.00     15.52 o 
  -7   4  13      247.38      243.98     21.03 o 
  -6   4  13      208.94      209.85     18.23 o 
  -5   4  13      416.68      402.21     26.99 o 
  -4   4  13       18.99       18.01      5.71 o 
  -3   4  13      221.57      233.99     18.30 o 
  -2   4  13      238.67      239.90     21.89 o 
  -1   4  13      351.80      335.19     34.31 o 
   0   4  13       53.65       43.83     15.96 o 
   1   4  13      367.95      377.18     25.82 o 
   2   4  13       82.68       71.04     13.81 o 
   3   4  13       77.80       55.78     14.02 o 
   4   4  13     2110.30     2200.41     62.52 o 
   5   4  13       10.32       14.64      9.19 o 
   6   4  13     1444.22     1538.43     84.14 o 
   7   4  13       38.52       29.68     13.47 o 
   8   4  13       19.28       16.18     10.03 o 
   9   4  13       68.79       60.23     17.07 o 
  -7   5  13        3.66       -7.77      7.77 o 
  -6   5  13      613.57      620.92     27.25 o 
  -5   5  13        1.26        3.81      5.12 o 
  -4   5  13     1469.91     1536.13     48.28 o 
  -3   5  13      128.59      100.92     12.00 o 
  -2   5  13      239.00      255.08     18.84 o 
  -1   5  13     2006.35     2105.41     53.88 o 
   0   5  13       21.80       17.17     10.59 o 
   1   5  13      240.68      255.37     21.12 o 
   2   5  13      293.82      306.74     22.99 o 
   3   5  13       45.89       37.14      7.90 o 
   4   5  13     1514.53     1553.54     51.26 o 
   5   5  13        2.17       -4.21      4.21 o 
   6   5  13       93.46      109.23     21.84 o 
   7   5  13      464.45      460.28     44.68 o 
   8   5  13        7.17       -2.29      8.22 o 
   9   5  13      459.25      440.54     46.88 o 
  10   5  13      479.75      452.83     49.04 o 
  -6   6  13      277.67      263.52     20.32 o 
  -5   6  13       29.62       22.17      5.86 o 
  -4   6  13       26.81       19.44      6.44 o 
  -3   6  13        5.24        8.06      6.54 o 
  -2   6  13        2.28        4.36      5.69 o 
  -1   6  13       40.81       37.35      7.47 o 
   0   6  13      765.74      781.46     31.69 o 
   1   6  13        0.58        3.82      4.56 o 
   2   6  13      286.10      297.63     18.79 o 
   3   6  13       28.81       32.52      7.47 o 
   4   6  13       10.74        3.48     15.15 o 
   5   6  13      405.60      356.08     23.50 o 
   6   6  13     1093.68     1079.42     64.59 o 
   7   6  13        1.16       -5.15      7.23 o 
   8   6  13        3.52        5.38      7.50 o 
   9   6  13       39.74       35.80     15.23 o 
  10   6  13        2.99       -1.55     10.64 o 
  -6   7  13        6.88        3.48     11.00 o 
  -5   7  13       75.25       71.31     13.37 o 
  -4   7  13     1084.51     1092.36     40.26 o 
  -3   7  13        2.65        0.92      4.52 o 
  -2   7  13      114.08      107.76     12.45 o 
  -1   7  13      180.35      204.18     19.61 o 
   0   7  13        2.06        8.72      5.05 o 
   1   7  13      732.69      777.84     31.22 o 
   2   7  13        2.54       -2.04      4.19 o 
   3   7  13       35.01       28.04      7.64 o 
   4   7  13      464.08      409.15     25.77 o 
   5   7  13       68.00       55.45      7.73 o 
   6   7  13       24.97       16.84      6.71 o 
   7   7  13      719.57      585.53     49.27 o 
   8   7  13       94.56       80.33     19.10 o 
   9   7  13      690.72      604.36     50.24 o 
  10   7  13      368.86      339.21     38.01 o 
  -5   8  13       12.90       -6.91      6.91 o 
  -4   8  13       93.32       95.38     15.95 o 
  -3   8  13       26.16       21.09      7.89 o 
  -2   8  13       27.07       34.41      7.42 o 
  -1   8  13        3.29       -3.39      6.26 o 
   0   8  13      307.97      331.60     20.87 o 
   1   8  13        1.28        2.58      5.48 o 
   2   8  13      766.63      715.64     38.27 o 
   3   8  13        1.09       -7.95     12.77 o 
   4   8  13      182.63      183.87     38.78 o 
   5   8  13      133.42      110.16     23.67 o 
   6   8  13        0.09       -3.07      7.75 o 
   7   8  13      681.94      486.16     46.39 o 
   8   8  13       17.43       -4.34      9.43 o 
   9   8  13        0.76       -5.88      7.33 o 
  10   8  13        1.65       -8.12     11.37 o 
  -4   9  13      130.13      132.05     19.07 o 
  -3   9  13      212.87      228.59     24.46 o 
  -2   9  13      231.61      186.85     25.37 o 
  -1   9  13        1.56       -0.61      7.54 o 
   0   9  13        2.28       -0.33      5.21 o 
   1   9  13      901.20      888.92     44.85 o 
   2   9  13        4.84       -1.25      6.50 o 
   3   9  13      170.47      153.90     17.94 o 
   4   9  13      159.50      172.19     18.68 o 
   5   9  13      252.59      263.42     22.63 o 
   6   9  13       45.36       41.87     14.66 o 
   7   9  13       23.87       22.44     11.36 o 
   8   9  13       24.56       14.61      9.53 o 
   9   9  13      800.61      836.97     62.87 o 
  10   9  13       59.10       36.46     14.75 o 
  -3  10  13        8.54       15.76      6.78 o 
  -2  10  13       40.59       54.71     14.19 o 
  -1  10  13       36.45       28.18      9.17 o 
   0  10  13        0.21       -3.93      8.91 o 
   1  10  13       63.57       66.18     26.65 o 
   2  10  13      668.91      687.91     48.47 o 
   3  10  13      339.32      326.43     26.82 o 
   4  10  13      545.41      595.02     35.70 o 
   5  10  13       42.78       36.68      9.05 o 
   6  10  13        0.52       -1.62      8.56 o 
   7  10  13      768.77      721.64     59.71 o 
   8  10  13        1.31       -1.74      8.16 o 
   9  10  13      108.12      117.97     23.32 o 
  10  10  13       15.83       15.50     10.05 o 
  -2  11  13       17.65       11.68      7.28 o 
  -1  11  13       17.81       26.07      9.54 o 
   0  11  13        3.11       -3.14      5.99 o 
   1  11  13      211.67      232.30     24.65 o 
   2  11  13       26.81       31.49      8.21 o 
   3  11  13      174.16      190.72     21.30 o 
   4  11  13      209.17      233.36     23.29 o 
   5  11  13      670.39      616.07     56.73 o 
   6  11  13      116.05       82.05     19.22 o 
   7  11  13        0.38       -0.50      9.25 o 
   8  11  13      176.13      148.58     28.17 o 
   9  11  13      195.47      182.31     33.26 o 
   0  12  13      324.04      358.81     49.85 o 
   1  12  13       37.81       19.54     12.32 o 
   2  12  13       20.85       26.41     13.16 o 
   3  12  13      996.32      943.23     73.59 o 
   4  12  13      329.52      276.37     39.79 o 
   5  12  13        0.15       -6.24     12.92 o 
   6  12  13       45.14       18.85     10.28 o 
   7  12  13      115.14      152.30     28.18 o 
   8  12  13       53.35       28.47     12.60 o 
   9  12  13       58.72       66.57     19.51 o 
   2  13  13       27.96       30.87     15.65 o 
   3  13  13        2.71       -6.49      7.20 o 
   4  13  13      122.61      134.10     28.05 o 
   5  13  13      199.31      184.94     32.85 o 
   6  13  13      149.59      111.61     27.13 o 
   7  13  13        6.35       39.91     16.25 o 
  -4  -1  14       28.49       18.18     12.92 o 
  -3  -1  14        3.83       -6.73      8.63 o 
  -2  -1  14      536.53      651.42     81.91 o 
  -1  -1  14        9.52        7.30     10.09 o 
   0  -1  14       36.31       31.63     16.17 o 
   1  -1  14       33.35       16.24     15.58 o 
   2  -1  14       10.57       19.92     11.76 o 
  -5   0  14      132.87      130.23     18.56 o 
  -4   0  14       17.05       25.39     16.33 o 
  -3   0  14      632.09      710.69     41.08 o 
  -2   0  14       62.86       45.11     11.21 o 
  -1   0  14       52.88       47.82     10.61 o 
   0   0  14      967.75     1129.03    153.67 o 
   1   0  14      311.55      344.62     27.57 o 
   2   0  14        1.53        1.42      6.08 o 
   3   0  14        1.08        9.97      6.60 o 
   4   0  14       59.79       50.57     18.67 o 
  -6   1  14       13.57       12.44      8.17 o 
  -5   1  14      461.12      520.52     36.12 o 
  -4   1  14        2.83       -2.85      9.56 o 
  -3   1  14      276.43      305.06     75.32 o 
  -2   1  14       76.18       88.79     22.33 o 
  -1   1  14        6.48        3.36      6.80 o 
   0   1  14      294.15      387.60     28.62 o 
   1   1  14      125.50      156.07     19.24 o 
   2   1  14        0.27       -4.19      5.24 o 
   3   1  14      158.68      189.58     19.62 o 
   4   1  14       88.96       93.32     23.96 o 
   5   1  14      145.78      114.71     26.97 o 
  -6   2  14        2.08        2.67      8.24 o 
  -5   2  14       29.31       38.40     13.47 o 
  -4   2  14      442.73      461.01     34.07 o 
  -3   2  14      640.21      689.14     39.99 o 
  -2   2  14      175.98      134.39     26.34 o 
  -1   2  14      303.63      327.88     28.76 o 
   0   2  14      190.15      188.64     19.89 o 
   1   2  14      360.95      394.56     28.56 o 
   2   2  14      524.04      559.85     61.78 o 
   3   2  14        4.33        3.87      5.90 o 
   4   2  14        7.86       -3.47     13.10 o 
   5   2  14      104.08      124.08     26.60 o 
   6   2  14       15.74       10.53      9.01 o 
  -6   3  14        0.46       -5.96      6.18 o 
  -5   3  14      367.84      389.87     37.62 o 
  -4   3  14       61.95       59.06     12.25 o 
  -3   3  14      815.89      854.03     76.99 o 
  -2   3  14      247.89      268.21     24.25 o 
  -1   3  14        7.42        5.01      4.87 o 
   0   3  14      179.04      201.01     20.25 o 
   1   3  14      308.08      300.07     24.47 o 
   2   3  14       64.55       96.60     14.51 o 
   3   3  14     2623.06     2889.40     77.74 o 
   4   3  14       65.97       63.76     11.42 o 
   5   3  14      256.58      261.81     37.86 o 
   6   3  14       60.85       53.21     16.63 o 
   7   3  14      217.81      220.60     36.03 o 
  -6   4  14       12.58        0.89      5.10 o 
  -5   4  14       33.79       30.21      6.94 o 
  -4   4  14      574.54      556.35     50.20 o 
  -3   4  14      227.99      241.97     19.49 o 
  -2   4  14      822.99      887.45     44.47 o 
  -1   4  14      144.01      155.67     18.43 o 
   0   4  14       83.72       64.50     22.32 o 
   1   4  14      132.58      144.16     17.39 o 
   2   4  14       57.15       58.30     11.78 o 
   3   4  14      107.31      140.27     16.46 o 
   4   4  14       10.59       29.50      9.00 o 
   5   4  14      132.38      109.71     24.02 o 
   6   4  14       82.14       92.55     20.90 o 
   7   4  14       18.08       -2.24     10.36 o 
   8   4  14       80.51       98.21     24.20 o 
  -6   5  14      108.99      104.29     12.10 o 
  -5   5  14      179.14      166.67     16.98 o 
  -4   5  14        9.41        3.04      6.36 o 
  -3   5  14       95.83       88.43     11.96 o 
  -2   5  14        0.25       -1.04      4.67 o 
  -1   5  14      138.05      128.39     13.45 o 
   0   5  14      387.48      349.62     27.07 o 
   1   5  14      207.24      190.86     19.30 o 
   2   5  14       44.55       39.29      8.72 o 
   3   5  14     1595.18     1653.20     56.98 o 
   4   5  14        3.95        6.04     11.12 o 
   5   5  14      566.14      501.21     47.46 o 
   6   5  14       16.97       11.19     10.30 o 
   7   5  14        9.24       27.20     12.43 o 
   8   5  14      827.79      828.44     64.66 o 
  -5   6  14       91.00       82.77     10.25 o 
  -4   6  14      230.92      199.28     18.38 o 
  -3   6  14       52.34       45.01      9.07 o 
  -2   6  14      729.37      768.43     34.13 o 
  -1   6  14      203.70      205.73     22.30 o 
   0   6  14     1225.13     1221.68     41.82 o 
   1   6  14       70.71       61.88      9.11 o 
   2   6  14       12.76        7.01      4.07 o 
   3   6  14       38.09       14.88     21.62 o 
   4   6  14        1.00        2.97     10.14 o 
   5   6  14        2.27        0.21      5.64 o 
   6   6  14      476.78      457.49     43.63 o 
   7   6  14       35.34       41.36     14.52 o 
   8   6  14      170.23      147.57     25.23 o 
   9   6  14      227.28      206.43     31.86 o 
  -5   7  14       25.00       23.27      8.60 o 
  -4   7  14        1.75       -1.95      5.77 o 
  -3   7  14       47.33       45.52      8.46 o 
  -2   7  14        0.64       -3.33      5.38 o 
  -1   7  14      908.79      873.95     36.43 o 
   0   7  14       17.40       15.23      5.89 o 
   1   7  14       12.81        5.15      4.60 o 
   2   7  14       51.12       42.34      8.03 o 
   3   7  14       71.67       78.57     10.23 o 
   4   7  14      219.53      199.66     15.77 o 
   5   7  14      728.95      674.53     99.49 o 
   6   7  14        5.96       -1.14      8.22 o 
   7   7  14       15.61        1.21      5.26 o 
   8   7  14      430.44      343.81     39.78 o 
   9   7  14        8.24       -4.88      6.05 o 
  -4   8  14       13.24       19.86      8.23 o 
  -3   8  14        0.60        4.79      6.18 o 
  -2   8  14      378.70      370.31     31.08 o 
  -1   8  14      212.69      256.35     25.00 o 
   0   8  14      739.66      697.66     40.52 o 
   1   8  14        1.45        4.03      5.29 o 
   2   8  14      346.91      297.40     35.74 o 
   3   8  14       20.90       13.49      6.51 o 
   4   8  14       39.71       35.03      8.87 o 
   5   8  14      103.37       83.89     16.66 o 
   6   8  14      844.74      686.46     57.20 o 
   7   8  14        0.61       -2.69      8.83 o 
   8   8  14      278.41      231.95     33.14 o 
   9   8  14        8.19        1.14      7.43 o 
  -3   9  14       30.22       17.14      7.00 o 
  -2   9  14       18.40       25.29      8.16 o 
  -1   9  14      120.48      119.58     17.41 o 
   0   9  14      201.25      249.26     24.92 o 
   1   9  14     1158.13     1128.89     52.53 o 
   2   9  14       71.72       77.36     13.86 o 
   3   9  14       40.64       15.85     11.61 o 
   4   9  14      381.39      392.04     59.12 o 
   5   9  14      150.90      153.34     17.78 o 
   6   9  14      334.90      269.69     37.09 o 
   7   9  14       49.11       42.38     15.67 o 
   8   9  14      116.47      112.22     23.85 o 
   9   9  14       54.82       24.97      8.77 o 
  -2  10  14       10.04       -2.67      6.48 o 
  -1  10  14       48.50       44.63     11.47 o 
   0  10  14       92.11      112.91     23.06 o 
   1  10  14      186.59      166.58     20.21 o 
   2  10  14       97.16      112.85     16.69 o 
   3  10  14       34.57       29.24      9.14 o 
   4  10  14      107.38      120.49     17.03 o 
   5  10  14       60.04       74.58     13.50 o 
   6  10  14      289.78      244.35     36.40 o 
   7  10  14      748.47      705.06     61.00 o 
   8  10  14       49.62       31.76     14.53 o 
   9  10  14        9.47       17.74      9.84 o 
  -1  11  14       55.78       53.34     12.59 o 
   0  11  14      212.59      219.13     24.91 o 
   1  11  14      130.19      124.21     18.68 o 
   2  11  14      604.99      622.10     40.51 o 
   3  11  14      181.31      168.67     20.74 o 
   4  11  14      414.91      439.57     33.00 o 
   5  11  14       59.01       64.95     12.57 o 
   6  11  14      159.72      137.07     27.57 o 
   7  11  14      171.12      207.74     33.83 o 
   8  11  14       70.30       71.57     19.04 o 
   1  12  14      128.76      144.12     20.54 o 
   2  12  14       75.16       65.72     18.95 o 
   3  12  14      115.07      137.50     19.56 o 
   4  12  14      301.23      320.71     43.82 o 
   5  12  14       92.61       98.96     24.07 o 
   6  12  14        7.10      -11.27     11.27 o 
   7  12  14      327.81      316.91     42.16 o 
  -1   0  15        0.48       -0.22      7.72 o 
   0   0  15      186.61      200.69     22.36 o 
  -3   1  15      511.92      576.66     38.17 o 
  -2   1  15       23.46       14.25      7.88 o 
  -1   1  15      622.94      711.69     49.88 o 
   0   1  15       57.87       45.37     10.85 o 
   1   1  15      422.14      417.43     33.03 o 
   2   1  15      352.67      408.52     30.15 o 
   3   1  15        6.16       -4.45      4.84 o 
  -4   2  15       30.04       53.14     12.75 o 
  -3   2  15      128.95      137.00     33.11 o 
  -2   2  15        6.71        8.28      6.27 o 
  -1   2  15       95.33       88.33     14.65 o 
   0   2  15      129.08      125.65     17.19 o 
   1   2  15       15.55        7.01      7.65 o 
   2   2  15      598.93      644.95     37.52 o 
   3   2  15       13.77       25.70      7.94 o 
   4   2  15      167.52      176.23     32.73 o 
  -4   3  15      104.15       93.83     31.63 o 
  -3   3  15        3.80        7.31     18.94 o 
  -2   3  15       67.06       74.34     26.87 o 
  -1   3  15      904.75     1020.68     86.18 o 
   0   3  15       90.76      126.01     46.45 o 
   1   3  15      457.57      557.02     70.43 o 
   2   3  15      134.11      151.10     18.55 o 
   3   3  15       11.68       21.01      7.49 o 
   4   3  15      213.59      243.58     36.88 o 
   5   3  15        9.23       -6.60     12.73 o 
  -4   4  15       23.79       27.25      8.06 o 
  -3   4  15       27.65        6.09      5.45 o 
  -2   4  15       41.76       26.65     21.16 o 
  -1   4  15      175.08      172.81     20.53 o 
   0   4  15      236.47      293.50     26.34 o 
   1   4  15        6.17        7.04      6.29 o 
   2   4  15      715.41      751.88     59.48 o 
   3   4  15        0.19        9.16      6.35 o 
   4   4  15      105.80       90.44     21.19 o 
   5   4  15      299.73      283.68     39.08 o 
   6   4  15        6.25        1.84      9.10 o 
  -4   5  15      195.25      183.27     18.10 o 
  -3   5  15       21.51       14.83      9.88 o 
  -2   5  15      105.83      109.83     13.22 o 
  -1   5  15       79.19       56.09     11.94 o 
   0   5  15      147.75      179.04     20.36 o 
   1   5  15      841.95      915.95     44.98 o 
   2   5  15        2.50       -1.17     16.97 o 
   3   5  15       90.39       88.31     13.53 o 
   4   5  15        4.70       -2.82      6.60 o 
   5   5  15        3.61        6.62      8.63 o 
   6   5  15       36.34       21.85     11.33 o 
   7   5  15       39.26       46.93     16.96 o 
  -4   6  15       67.17       48.92      9.22 o 
  -3   6  15       35.48       33.97      7.60 o 
  -2   6  15      112.68       72.27     15.43 o 
  -1   6  15       80.41       66.95     14.42 o 
   0   6  15        4.38       -7.03      7.03 o 
   1   6  15        0.04       -3.49      5.38 o 
   2   6  15      258.92      249.59     19.00 o 
   3   6  15       77.61       84.18     12.53 o 
   4   6  15       57.39       52.32      9.26 o 
   5   6  15      213.46      225.93     31.69 o 
   6   6  15      226.66      162.65     27.01 o 
   7   6  15      513.96      476.82     47.94 o 
  -3   7  15      188.85      215.28     19.36 o 
  -2   7  15        0.37        0.57      5.14 o 
  -1   7  15       22.29       18.13      7.75 o 
   0   7  15       20.59       17.44      7.40 o 
   1   7  15        5.02        3.97      4.75 o 
   2   7  15       96.94       79.21     10.79 o 
   3   7  15       67.41       53.23      8.61 o 
   4   7  15        6.30       -8.11      8.11 o 
   5   7  15      309.31      243.29     34.55 o 
   6   7  15       82.54       65.66     18.10 o 
   7   7  15       37.72       19.11     10.55 o 
  -3   8  15       96.06       69.73     14.41 o 
  -2   8  15        6.56        4.17     16.55 o 
  -1   8  15       87.82       80.12     24.90 o 
   0   8  15      375.29      368.32     30.81 o 
   1   8  15      892.97      928.13     63.48 o 
   2   8  15        3.21        4.35      6.51 o 
   3   8  15      235.95      235.50     36.96 o 
   4   8  15      102.03      100.82     15.20 o 
   5   8  15        1.26      -12.67     12.67 o 
   6   8  15       19.27       11.36      7.61 o 
   7   8  15      339.50      257.27     36.51 o 
  -2   9  15       59.14       35.48     10.26 o 
  -1   9  15       26.29       -1.67     11.69 o 
   0   9  15       30.30       21.64     15.73 o 
   1   9  15      637.32      671.87     41.62 o 
   2   9  15       16.84        8.70      7.21 o 
   3   9  15       13.01        4.12      7.54 o 
   4   9  15        9.94        2.68      4.89 o 
   5   9  15       25.25       14.51     10.99 o 
   6   9  15      198.70      165.67     30.39 o 
   7   9  15       29.92       22.36     12.60 o 
   0  10  15       80.86       44.88     12.52 o 
   1  10  15       91.79       66.63     13.65 o 
   2  10  15        9.87        5.46      6.25 o 
   3  10  15     1126.37     1222.04    114.48 o 
   4  10  15      198.50      193.65     22.05 o 
   5  10  15      115.67      128.22     26.55 o 
   6  10  15       14.42       15.14     11.78 o 
   7  10  15      104.01      103.36     24.67 o 
   1  11  15      226.76      239.54     26.56 o 
   2  11  15       59.28       75.02     27.72 o 
   3  11  15      325.16      361.81     31.27 o 
   4  11  15       30.58       12.94      6.74 o 
   5  11  15        4.37       18.26     12.22 o 
   6  11  15      580.03      513.74     54.83 o 
  -1   3  16       44.21       48.14     19.72 o 
   0   3  16       24.76       30.58      9.59 o 
   1   3  16       14.58       33.00     10.20 o 
   2   3  16       14.77       21.04     15.00 o 
  -1   4  16        0.33        4.29     11.84 o 
   0   4  16       66.15       68.75     19.59 o 
   1   4  16      271.30      292.92     26.82 o 
   2   4  16      353.14      372.63     29.99 o 
   3   4  16      233.93      231.74     49.46 o 
  -2   5  16      232.88      235.83     20.54 o 
  -1   5  16        1.85       -7.05      7.05 o 
   0   5  16       48.10       48.24     11.71 o 
   1   5  16       15.76       12.27     15.95 o 
   2   5  16        9.61       -0.43      6.93 o 
   3   5  16        1.12        2.41      5.82 o 
   4   5  16      375.91      416.33     46.93 o 
  -1   6  16      211.65      178.88     17.96 o 
   0   6  16      106.51       82.48     11.45 o 
   1   6  16       12.96       10.01      7.26 o 
   2   6  16       54.73       50.55     12.80 o 
   3   6  16      129.20      100.43     15.24 o 
   4   6  16      170.62      162.98     29.30 o 
   5   6  16       18.82       19.74     12.76 o 
  -1   7  16      185.39      167.09     17.30 o 
   0   7  16        5.75       -5.42      5.42 o 
   1   7  16       37.04       33.72      8.28 o 
   2   7  16        0.62       -2.31      5.93 o 
   3   7  16        0.10       -4.70      6.99 o 
   4   7  16      271.73      239.61     36.10 o 
   5   7  16      187.00      116.12     26.06 o 
   0   8  16       62.54       71.99     14.46 o 
   1   8  16       24.20       17.15     22.93 o 
   2   8  16        2.67       -2.29      6.68 o 
   3   8  16       10.51       10.01      5.96 o 
   4   8  16       25.84       18.02      9.97 o 
   5   8  16        8.37       -8.96      8.96 o 
   1   9  16        0.36       -4.01      5.52 o 
   2   9  16      229.89      210.53     23.73 o 
   3   9  16       52.11       30.72      9.32 o 
   4   9  16      147.82      159.43     20.00 o 
   5   9  16      372.91      332.07     43.27 o 
                                                 
